# Supplementary material for: Access to high-impact mutations constrains the evolution of antibiotic resistance in soft agar
Source: Sci Rep. 2018 Nov 19;8:17023. doi: 10.1038/s41598-018-34911-9 (PMC6242871; doi:10.1038/s41598-018-34911-9)
Supplement: Supplementary file 2 — S6 [file 41598_2018_34911_MOESM2_ESM.xlsx]

## Sheet: snps
Ancestral E. coli MG1655 Lineage, Speed selected.
70289	snp	G	T	T:20 G:0
76053	snp	C	T	T:20 C:0	CDS	-	1247/1656	416/551	missense_variant c.1247G>A p.Arg416Gln	b0069	sgrR	transcriptional DNA-binding transcriptional activator of sgrS sRNA
127597	snp	C	T	T:20 C:0
229983	snp	G	A	A:20 G:0	CDS	-	899/915	300/304	missense_variant c.899C>T p.Ala300Val	b0208	yafC	LysR family putative transcriptional regulator
298018	snp	A	G	G:20 A:0	CDS	-	709/957	237/318	synonymous_variant c.709T>C p.Leu237Leu	b0283	paoD	moco insertion factor for PaoABC aldehyde oxidoreductase
346523	snp	T	G	G:20 T:0	CDS	+	40/276	14/91	missense_variant c.40T>G p.Leu14Val	b0329	yahO	periplasmic protein, function unknown, YhcN family
349818	del	CAGGCCTACGG	CG	CG:10 CAGGCCTACGG:0	repeat_region	+			variant did not have ANN annotation
357573	del	GCTGATCTGTGTCAGCGGCTACCGTGATTCATTCCCGCCAAC	GC	GC:14 GCTGATCTGTGTCAGCGGCTACCGTGATTCATTCCCGCCAAC:0
357773	del	GCAGACCTGTGTCAGCGGCTACCGTGATTCATT	GT	GT:16 GCAGACCTGTGTCAGCGGCTACCGTGATTCATT:0
366519	snp	G	A	A:20 G:0	CDS	-	992/1083	331/360	missense_variant c.992C>T p.Ala331Val	b0345	lacI	lactose-inducible lac operon transcriptional repressor
380012	del	AGGGGGGGGGGC	AGGGGGGGGGC	AGGGGGGGGGC:20 AGGGGGGGGGGC:0
450361	snp	A	G	G:20 A:0	CDS	-	281/1992	94/663	missense_variant c.281T>C p.Leu94Pro	b0431	cyoB	cytochrome o ubiquinol oxidase subunit I
503429	snp	C	T	T:20 C:0
597081	del	CTGCAACTCGAATTATTTAGAGT	CT	CT:16 CTGCAACTCGAATTATTTAGAGT:0
617467	del	GCC	GC	GC:18 GCC:1	CDS	+	3315/3882	1105/1293	frameshift_variant c.3315delC p.Met1106fs	b0586	entF	enterobactin synthase multienzyme complex component, ATP-dependent
643472	del	GAACCAGGAAAAATTGCTGATTTTGCGTA	GA	GA:15 GAACCAGGAAAAATTGCTGATTTTGCGTA:0
705013	snp	T	C	C:20 T:0	CDS	+	1070/1947	357/648	missense_variant c.1070T>C p.Leu357Ser	b0679	nagE	N-acetyl glucosamine specific PTS enzyme IIC, IIB, and IIA components
803423	del	CTGCAACTCGAATTATTTAGAG	CG	CG:17 CTGCAACTCGAATTATTTAGAG:0
840741	snp	C	T	T:20 C:0	CDS	-	791/2283	264/760	missense_variant c.791G>A p.Gly264Asp	b0805	fiu	catecholate siderophore receptor
925892	del	AGGGGGGGA	AGGGGGGA	AGGGGGGA:19 AGGGGGGGA:0	tRNA	-			non_coding_transcript_variant	b0883	serW	tRNA-Ser
1096980	del	GAAAAAAAAGCCCGTACTTTCGTACGAGCTCTTCTTTAA	GA	GA:10 GAAAAAAAAGCCCGTACTTTCGTACGAGCTCTTCTTTAA:0
1202402	snp	A	G	G:20 A:0	CDS	-	532/675	178/224	synonymous_variant c.532T>C p.Leu178Leu	b1145	cohE	e14 prophage; repressor protein phage e14
1337394	snp	A	G	G:20 A:0	CDS	+	1564/2676	522/891	missense_variant c.1564A>G p.Ser522Gly	b1276	acnA	aconitate hydratase 1; aconitase A
1395026	snp	C	T	T:20 C:0	CDS	-	897/1032	299/343	stop_gained c.897G>A p.Trp299*	b1330	ynaI	mechanosensitive channel protein, very small conductance
1411454	snp	G	A	A:20 G:0	CDS	-	495/936	165/311	synonymous_variant c.495C>T p.Gly165Gly	b1344	ttcA	tRNA s(2)C32 thioltransferase, iron sulfur cluster protein
1421643	ins	TCCCCCCCG	TCCCCCCCCG	TCCCCCCCCG:18 TCCCCCCCG:0	CDS	+	533/858	178/285	frameshift_variant c.532dupC p.Arg178fs	b1359	ydaU	Rac prophage; conserved protein
1452224	snp	A	G	G:20 A:0	CDS	-	1419/2046	473/681	synonymous_variant c.1419T>C p.Gly473Gly	b1387	paaZ	oxepin-CoA hydrolase and 3-oxo-5,6-dehydrosuberyl-CoA semialdehyde dehydrogenase
1466830	del	CCGATCCGGAGTCCATCGGTATCCAGATTGACGGCGACCAGGC	CC	CC:13 CCGATCCGGAGTCCATCGGTATCCAGATTGACGGCGACCAGGC:0	CDS	+	1441/6059	481/2018	frameshift_variant c.1441_1481delGATCCGGAGTCCATCGGTATCCAGATTGACGGCGACCAGGC p.Asp481fs	b4492	ydbA
1477253	snp	G	A	A:20 G:0	CDS	+	2110/2307	704/768	missense_variant c.2110G>A p.Asp704Asn	b1407	ydbD	PF10971 family putative periplasmic methylglyoxal resistance protein
1552060	del	GCTTTGTTCATGCCGGATGCGGCGTGAACGCC	GC	GC:15 GCTTTGTTCATGCCGGATGCGGCGTGAACGCC:0
1552235	del	TAGGCTTTGTTCATGCCGGATGCGGCGTGAACGCCT	TT	TT:14 TAGGCTTTGTTCATGCCGGATGCGGCGTGAACGCCT:0
1597306	ins	ACCCCCCCT	ACCCCCCCCT	ACCCCCCCCT:20 ACCCCCCCT:0	CDS	-	674/5322	225/1773	frameshift_variant c.674_675insG p.Leu228fs	b4696	yneO
1620427	snp	T	C	C:20 T:0	CDS	-	711/900	237/299	synonymous_variant c.711A>G p.Gly237Gly	b1533	eamA	cysteine and O-acetyl-L-serine efflux system
1652331	snp	T	C	C:20 T:0	CDS	+	781/1158	261/385	missense_variant c.781T>C p.Phe261Leu	b1579	intQ
1717949	snp	C	T	T:20 C:0	CDS	-	59/657	20/218	missense_variant c.59G>A p.Gly20Asp	b1638	pdxH	pyridoxine 5'-phosphate oxidase
2173360	del	ACCC	AC	AC:19 ACCC:0	CDS	-			splice_acceptor_variant&splice_donor_variant&splice_region_variant&intron_variant c.914+2_915-2delGG	b2092	gatC
2240687	snp	A	G	G:20 A:0	CDS	-	982/1041	328/346	missense_variant c.982T>C p.Ser328Pro	b2151	galS	galactose- and fucose-inducible galactose regulon transcriptional isorepressor; mgl operon transcriptional repressor; autorepressor
2270330	snp	C	T	T:20 C:0	CDS	+	352/567	118/188	stop_gained c.352C>T p.Gln118*	b2175	mepS	murein DD-endopeptidase, space-maker hydrolase, mutational suppressor of prc thermosensitivity, outer membrane lipoprotein, weak murein LD-carboxypeptidase
2288554	ins	GCCCCCCCA	GCCCCCCCCA	GCCCCCCCCA:19 GCCCCCCCA:0	CDS	-	419/2591	140/862	frameshift_variant c.419_420insG p.Pro143fs	b2190	yejO
2320342	snp	T	C	C:20 T:0	CDS	+	300/1827	100/608	synonymous_variant c.300T>C p.Gly100Gly	b2219	atoS	sensory histidine kinase in two-component regulatory system with AtoC
2406517	snp	A	G	G:20 A:0	CDS	-	125/939	42/312	missense_variant c.125T>C p.Val42Ala	b2289	lrhA	transcriptional repressor of flagellar, motility and chemotaxis genes
2462880	ins	TCCCCCCCCCT	TCCCCCCCCCCT	TCCCCCCCCCCT:19 TCCCCCCCCCT:0
2662534	ins	CACTGTA	CACTGTACTGTA	CACTGTACTGTA:10 CACTGTA:0	repeat_region	+			variant did not have ANN annotation
2716048	snp	T	C	C:20 T:0
2734535	ins	TCCCCCCCCA	TCCCCCCCCCA	TCCCCCCCCCA:18 TCCCCCCCCA:0	CDS	-	491/732	164/243	frameshift_variant c.491_492insG p.Glu167fs	b2593	yfiH	UPF0124 family protein
2759931	del	GGATCGAATTCTACAACCAGGTCGAGTCAGAAATGAGAATGATTGGCCTTCTTTATG	GG	GG:11 GGATCGAATTCTACAACCAGGTCGAGTCAGAAATGAGAATGATTGGCCTTCTTTATG:0	CDS	+	951/1410	317/469	frameshift_variant c.951_1005delCGAATTCTACAACCAGGTCGAGTCAGAAATGAGAATGATTGGCCTTCTTTATGAT p.Glu318fs	b2625	yfjI	CP4-57 prophage; uncharacterized protein
2767336	snp	T	C	C:20 T:0	CDS	+	353/372	118/123	missense_variant c.353T>C p.Val118Ala	b2631	rnlB	CP4-57 prophage; uncharacterized protein
2775599	snp	C	T	T:20 C:0	CDS	+	55/272	19/89	stop_gained c.55C>T p.Gln19*	b4644	ypjI
2844010	snp	G	T	T:20 G:0	CDS	-	201/768	67/255	synonymous_variant c.201C>A p.Arg67Arg	b2719	hycG	hydrogenase 3 and formate hydrogenase complex, HycG subunit
2848921	snp	G	A	A:20 G:0	CDS	-	321/1827	107/608	synonymous_variant c.321C>T p.Asn107Asn	b2723	hycC	hydrogenase 3, membrane subunit
2956730	snp	C	T	T:20 C:0	CDS	-	2155/2889	719/962	missense_variant c.2155G>A p.Asp719Asn	b2821	ptrA	protease III
3077239	del	ACC	AC	AC:18 ACC:1	CDS	-	216/1278	72/425	frameshift_variant c.216delG p.Val73fs	b4465	yggP	putative Zn-binding dehydrogenase
3087668	snp	G	A	A:20 G:0	CDS	+	963/1155	321/384	synonymous_variant c.963G>A p.Val321Val	b2942	metK	S-adenosylmethionine synthetase
3110421	snp	C	A	A:20 C:0	tRNA	+			non_coding_transcript_variant	b2967	pheV	tRNA-Phe
3213246	snp	T	C	C:20 T:0	CDS	+	200/1842	67/613	missense_variant c.200T>C p.Leu67Pro	b3067	rpoD	RNA polymerase, sigma 70 (sigma D) factor
3309164	snp	C	T	T:20 C:0	CDS	-	2005/2136	669/711	missense_variant c.2005G>A p.Gly669Ser	b3164	pnp	polynucleotide phosphorylase/polyadenylase
3361020	snp	A	G	G:20 A:0
3377123	snp	G	A	A:20 G:0	CDS	-	298/639	100/212	missense_variant c.298C>T p.Arg100Cys	b3229	sspA	stringent starvation protein A, phage P1 late gene activator, RNAP-associated acid-resistance protein, inactive glutathione S-transferase homolog
3392174	ins	TGCGGCGTAA	TGCGGCGTAGCGGCGTAA	TGCGGCGTAGCGGCGTAA:10 TGCGGCGTAA:0	repeat_region	+			variant did not have ANN annotation
3560455	ins	CC	CGC	CGC:20 CC:0
3708453	del	GGTGATAGAGGATTACTCGCCACTTCG	GG	GG:15 GGTGATAGAGGATTACTCGCCACTTCG:0
3708624	del	GATAGAGGATTCGAACCTCCGAC	GC	GC:16 GATAGAGGATTCGAACCTCCGAC:0	tRNA	-			non_coding_transcript_variant	b3545	proK	tRNA-Pro
3767198	complex	AGTGGGGGATTCCCGCCGGCACG	GCTG	GCTG:12 AGTGGGGGATTCCCGCCGGCACG:0
3902727	snp	A	G	G:20 A:0	CDS	-	975/1413	325/470	synonymous_variant c.975T>C p.Asn325Asn	b3721	bglB	cryptic phospho-beta-glucosidase B
3903994	snp	C	T	T:20 C:0	CDS	-	1604/1878	535/625	missense_variant c.1604G>A p.Gly535Asp	b3722	bglF	fused beta-glucoside-specific PTS enzymes: IIA component/IIB component/IIC component
4093770	snp	C	T	T:20 C:0	CDS	-	503/825	168/274	missense_variant c.503G>A p.Gly168Asp	b3902	rhaD	rhamnulose-1-phosphate aldolase
4122360	del	TGGGGGGGA	TGGGGGGA	TGGGGGGA:19 TGGGGGGGA:0
4161248	snp	G	T	T:20 G:0	CDS	+	125/648	42/215	missense_variant c.125G>T p.Gly42Val	b3963	fabR	transcriptional repressor of fabA and fabB
4164123	snp	C	G	G:20 C:0	CDS	+	485/1845	162/614	missense_variant c.485C>G p.Ala162Gly	b3966	btuB	vitamin B12/cobalamin outer membrane transporter
4296380	ins	AC	ACGC	ACGC:12 AC:0	repeat_region	+			variant did not have ANN annotation
4296396	del	ATGCC	AC	AC:12 ATGCC:0	repeat_region	+			variant did not have ANN annotation
4422609	snp	C	T	T:20 C:0	CDS	+	424/651	142/216	stop_gained c.424C>T p.Gln142*	b4196	ulaD	3-keto-L-gulonate 6-phosphate decarboxylase
4447555	snp	A	G	G:20 A:0	CDS	+	3444/3780	1148/1259	synonymous_variant c.3444A>G p.Leu1148Leu	b4221	tamB	translocation and assembly module for autotransporter export, inner membrane subunit
4474834	snp	A	G	G:20 A:0
4492709	ins	CGGGGGT	CGGGGGGT	CGGGGGGT:20 CGGGGGT:0	CDS	-	637/765	213/254	frameshift_variant c.637_638insC p.Ala215fs	b4266	idnO	5-keto-D-gluconate-5-reductase
4585480	snp	G	A	A:20 G:0	CDS	-	1282/3513	428/1170	stop_gained c.1282C>T p.Gln428*	b4350	hsdR	endonuclease R Type I restriction enzyme
4602509	snp	C	T	T:20 C:0	CDS	-	350/771	117/256	stop_gained c.350G>A p.Trp117*	b4364	yjjP	DUF1212 family inner membrane protein
4616669	snp	G	T	T:20 G:0	CDS	-	397/1551	133/516	missense_variant c.397C>A p.Leu133Ile	b4380	yjjI	DUF3029 family protein, putative glycine radical enzyme
Ampicillin lineage 1-1
POS	TYPE	REF	ALT	EVIDENCE	FTYPE	STRAND	NT_POS	AA_POS	EFFECT	LOCUS_TAG	GENE	PRODUCT
80508	snp	C	T	T:20 C:0	CDS	-	357/1401	119/466	synonymous_variant c.357G>A p.Leu119Leu	b0072	leuC	3-isopropylmalate dehydratase large subunit
81386	snp	C	T	T:20 C:0	CDS	-	573/1092	191/363	synonymous_variant c.573G>A p.Thr191Thr	b0073	leuB	3-isopropylmalate dehydrogenase, NAD( )-dependent
93045	snp	G	A	A:20 G:0	CDS	+	1633/1767	545/588	missense_variant c.1633G>A p.Val545Ile	b0084	ftsI	transpeptidase involved in septal peptidoglycan synthesis; penicillin-binding protein 3
107423	snp	C	T	T:20 C:0	CDS	+	867/918	289/305	synonymous_variant c.867C>T p.Asp289Asp	b0096	lpxC	UDP-3-O-acyl N-acetylglucosamine deacetylase
133031	snp	C	T	T:20 C:0	CDS	+	1417/2598	473/865	missense_variant c.1417C>T p.Arg473Cys	b0118	acnB	aconitate hydratase 2; aconitase B; 2-methyl-cis-aconitate hydratase
174091	snp	G	A	A:20 G:0	CDS	-	792/1281	264/426	synonymous_variant c.792C>T p.Gly264Gly	b0154	hemL	glutamate-1-semialdehyde aminotransferase (aminomutase)
236749	snp	G	A	A:20 G:0	CDS	+	683/732	228/243	missense_variant c.683G>A p.Arg228His	b0215	dnaQ	DNA polymerase III epsilon subunit
246987	snp	G	A	A:20 G:0	CDS	+	276/750	92/249	synonymous_variant c.276G>A p.Pro92Pro	b0227	yafL	putative lipoprotein and C40 family peptidase
267095	snp	C	T	T:20 C:0
302793	snp	C	T	T:20 C:0
310051	ins	AGGGGGGC	AGGGGGGGC	AGGGGGGGC:18 AGGGGGGC:0
321200	snp	C	T	T:20 C:0
322928	snp	C	T	T:20 C:0	CDS	+	591/1428	197/475	synonymous_variant c.591C>T p.Leu197Leu	b0307	ykgF	ferridoxin-like LutB family protein; putative electron transport chain YkgEFG component
323921	snp	G	A	A:20 G:0	CDS	+	164/696	55/231	missense_variant c.164G>A p.Ser55Asn	b0308	ykgG	LutC family protein; putative electron transport chain YkgEFG component
351684	snp	G	A	A:20 G:0	CDS	+	470/1452	157/483	missense_variant c.470G>A p.Cys157Tyr	b0334	prpD	2-methylcitrate dehydratase
357453	del	GAACGACTGGGTTACAGCGAGCTTA	GA	GA:15 GAACGACTGGGTTACAGCGAGCTTA:0	CDS	+			variant did not have ANN annotation	b0337	codA	cytosine/isoguanine deaminase
357647	del	ATGCCTTCGCAGCGGCTGTCTGCCAGCTGT	AT	AT:14 ATGCCTTCGCAGCGGCTGTCTGCCAGCTGT:0
404344	snp	C	T	T:20 C:0	CDS	+	642/1116	214/371	synonymous_variant c.642C>T p.Gly214Gly	b0385	yaiC	diguanylate cyclase, cellulose regualtor
416151	snp	C	T	T:20 C:0	CDS	-	802/1203	268/400	missense_variant c.802G>A p.Val268Met	b0398	sbcD	exonuclease, dsDNA, ATP-dependent
474427	snp	C	T	T:20 C:0	CDS	-	735/861	245/286	synonymous_variant c.735G>A p.Leu245Leu	b0452	tesB	acyl-CoA thioesterase 2
485842	snp	G	A	A:20 G:0	CDS	+	82/648	28/215	missense_variant c.82G>A p.Gly28Arg	b0464	acrR	transcriptional repressor
502939	snp	C	T	T:20 C:0	CDS	-	300/1677	100/558	synonymous_variant c.300G>A p.Thr100Thr	b0478	ybaL	inner membrane putative NAD(P)-binding transporter
520108	snp	G	A	A:20 G:0	CDS	+	376/687	126/228	missense_variant c.376G>A p.Gly126Arg	b0495	ybbA	putative ABC transporter ATPase
545147	snp	G	A	A:20 G:0	CDS	-	146/1236	49/411	missense_variant c.146C>T p.Ala49Val	b0516	allC	allantoate amidohydrolase
552329	snp	T	C	C:20 T:0	CDS	-	266/1068	89/355	missense_variant c.266A>G p.Lys89Arg	b0522	purK	N5-carboxyaminoimidazole ribonucleotide synthase
632427	snp	G	A	A:20 G:0	CDS	-	1051/1089	351/362	missense_variant c.1051C>T p.Arg351Cys	b0599	ybdH	putative oxidoreductase
662505	snp	C	T	T:20 C:0	CDS	-	138/264	46/87	synonymous_variant c.138G>A p.Thr46Thr	b0631	ybeD	UPF0250 family protein
735894	snp	C	T	T:20 C:0	CDS	+	245/570	82/189	missense_variant c.245C>T p.Ala82Val	b0704	ybfC	putative secreted protein
748745	snp	G	A	A:20 G:0	CDS	-	238/1062	80/353	missense_variant c.238C>T p.His80Tyr	b0716	ybgO	putative fimbrial protein
771310	snp	C	T	T:20 C:0
781678	del	TTTTTTGCTATCTGCGA	TA	TA:10 TTTTTTGCTATCTGCGA:0
799425	snp	C	T	T:20 C:0	CDS	+	840/996	280/331	synonymous_variant c.840C>T p.Phe280Phe	b0767	pgl	6-phosphogluconolactonase
805366	snp	G	A	A:20 G:0	CDS	+	1864/2262	622/753	missense_variant c.1864G>A p.Asp622Asn	b0771	ybhJ	aconitase family protein
809239	snp	C	T	T:20 C:0	CDS	-	19/1290	7/429	missense_variant c.19G>A p.Ala7Thr	b0774	bioA	7,8-diaminopelargonic acid synthase, PLP-dependent
818585	snp	C	T	T:20 C:0	CDS	+	16/486	6/161	missense_variant c.16C>T p.His6Tyr	b0783	moaC	molybdopterin biosynthesis, protein C
840617	snp	C	T	T:20 C:0	CDS	-	915/2283	305/760	synonymous_variant c.915G>A p.Ser305Ser	b0805	fiu	catecholate siderophore receptor
855879	snp	G	A	A:20 G:0
861686	snp	C	T	T:20 C:0	CDS	-	921/2433	307/810	synonymous_variant c.921G>A p.Leu307Leu	b0823	ybiW	putative pyruvate formate lyase
893428	snp	C	T	T:20 C:0	CDS	+	472/477	158/158	missense_variant c.472C>T p.His158Tyr	b0853	ybjN	negative regulator of motility; multicopy suppressor of coaA(Ts)
917295	snp	C	T	T:20 C:0	CDS	+	823/1659	275/552	stop_gained c.823C>T p.Gln275*	b0876	ybjD	putative OLD family ATP-dependent endonuclease; DUF2813 family protein
966276	snp	C	T	T:20 C:0	CDS	+	1957/2265	653/754	stop_gained c.1957C>T p.Gln653*	b0913	ycaI	ComEC family inner membrane protein
989134	snp	C	T	T:20 C:0
1000027	snp	C	T	T:20 C:0	CDS	+	812/2601	271/866	missense_variant c.812C>T p.Ala271Val	b0940	elfC	putative outer membrane fimbrial subunit export usher protein
1002217	del	AGGGGGGGA	AGGGGGGA	AGGGGGGA:18 AGGGGGGGA:0	CDS	+	418/1071	140/356	frameshift_variant c.418delG p.Asp140fs	b0941	elfG	putative fimbrial-like adhesin protein
1004230	snp	G	A	A:20 G:0	CDS	+	284/711	95/236	missense_variant c.284G>A p.Gly95Asp	b0944	ycbF	putative periplasmic pilin chaperone
1037083	snp	C	T	T:20 C:0	CDS	+	335/858	112/285	missense_variant c.335C>T p.Ala112Val	b0977	hyaF	hydrogenase-1 protein nickel incorporation factor
1046385	snp	C	T	T:20 C:0	CDS	-	1561/2097	521/698	missense_variant c.1561G>A p.Gly521Ser	b0984	gfcD	putative O-antigen capsule production periplasmic protein
1072642	snp	C	T	T:20 C:0	CDS	-	222/693	74/230	stop_gained c.222G>A p.Trp74*	b1011	rutB	ureidoacrylate amidohydrolase
1081213	snp	C	T	T:20 C:0
1111232	snp	C	T	T:20 C:0	CDS	+	370/2544	124/847	stop_gained c.370C>T p.Gln124*	b1049	opgH	OPG biosynthetic ACP-dependent transmembrane UDP-glucose beta-1,2 glycosyltransferase; nutrient-dependent cell size regulator, FtsZ assembly antagonist
1156145	snp	G	A	A:20 G:0	CDS	+	384/1005	128/334	synonymous_variant c.384G>A p.Leu128Leu	b1099	holB	DNA polymerase III, delta prime subunit
1207935	ins	TGGGGGGGA	TGGGGGGGGA	TGGGGGGGGA:20 TGGGGGGGA:0	CDS	+	443/630	148/209	frameshift_variant c.442dupG p.Asp148fs	b1154	stfP	e14 prophage; uncharacterized protein
1209646	snp	C	T	T:12 C:0
1265026	snp	C	T	T:20 C:0	CDS	+	15/1083	5/360	synonymous_variant c.15C>T p.Ile5Ile	b1211	prfA	peptide chain release factor RF-1
1270528	snp	G	A	A:12 G:0
1273115	snp	C	T	T:20 C:0	CDS	+	609/696	203/231	synonymous_variant c.609C>T p.Asp203Asp	b1218	chaC	cation transport regulator
1281543	snp	C	T	T:20 C:0	CDS	+	1680/3744	560/1247	synonymous_variant c.1680C>T p.Asn560Asn	b1224	narG	nitrate reductase 1, alpha subunit
1297088	snp	C	T	T:20 C:0	CDS	-	1034/2676	345/891	missense_variant c.1034G>A p.Arg345His	b1241	adhE	fused acetaldehyde-CoA dehydrogenase/iron-dependent alcohol dehydrogenase/pyruvate-formate lyase deactivase
1311110	snp	C	T	T:20 C:0	CDS	+	22/720	8/239	missense_variant c.22C>T p.Arg8Cys	b1252	tonB	membrane spanning protein in TonB-ExbB-ExbD transport complex
1312228	snp	C	T	T:20 C:0	CDS	-	19/399	7/132	missense_variant c.19G>A p.Val7Ile	b1253	yciA	acyl-CoA esterase
1404989	snp	A	G	G:20 A:0	CDS	+	249/909	83/302	synonymous_variant c.249A>G p.Gln83Gln	b1339	abgR	putative DNA-binding transcriptional regulator of abgABT operon
1552065	del	GTTCATGCCGGATGCGGCGTGAACGCCT	GT	GT:16 GTTCATGCCGGATGCGGCGTGAACGCCT:0
1552231	del	AACGTAGGCTTTGTTCATGCCGGATGCGGCGTGAACGCCT	AT	AT:14 AACGTAGGCTTTGTTCATGCCGGATGCGGCGTGAACGCCT:0
1594047	ins	TCCCCCCT	TCCCCCCCT	TCCCCCCCT:18 TCCCCCCT:0	CDS	-	3933/5322	1311/1773	frameshift_variant c.3933_3934insG p.Lys1314fs	b4696	yneO
1619255	snp	C	T	T:20 C:0	CDS	+	136/435	46/144	missense_variant c.136C>T p.Leu46Phe	b1530	marR	transcriptional repressor of multiple antibiotic resistance
1636763	del	CGAAGAACAG	CG	CG:11 CGAAGAACAG:0	CDS	+	12/234	1977-04-01	frameshift_variant c.12_19delGAACAGAA p.Lys4fs	b4533	ynfO	uncharacterized protein, Qin prophage
1649625	snp	C	T	T:20 C:0	CDS	+	17/189	1962-06-01	missense_variant c.17C>T p.Pro6Leu	b1575	dicB	Qin prophage; cell division inhibition protein
1725410	snp	G	A	A:20 G:0	CDS	-	223/897	75/298	missense_variant c.223C>T p.Arg75Cys	b1647	ydhF	putative oxidoreductase
1765500	snp	G	A	A:20 G:0	CDS	-	133/411	45/136	missense_variant c.133C>T p.Arg45Trp	b1686	menI	1,4-dihydroxy-2-naphthoyl-CoA hydrolase
1825274	snp	C	T	T:20 C:0	CDS	-	352/486	118/161	missense_variant c.352G>A p.Ala118Thr	b1743	spy	periplasmic ATP-independent protein refolding chaperone, stress-induced
1831907	snp	C	G	G:20 C:0	CDS	-	76/1221	26/406	missense_variant c.76G>C p.Val26Leu	b1748	astC	succinylornithine transaminase, PLP-dependent
1866701	snp	A	G	G:20 A:0
1924341	snp	G	C	C:20 G:0	CDS	-	251/873	84/290	missense_variant c.251C>G p.Ala84Gly	b1840	yebZ	inner membrane protein
1956554	snp	G	A	A:20 G:0	CDS	-	454/2430	152/809	missense_variant c.454C>T p.His152Tyr	b1872	torZ	trimethylamine N-oxide reductase system III, catalytic subunit
1969899	snp	G	A	A:20 G:0	CDS	-	1086/1602	362/533	synonymous_variant c.1086C>T p.Ser362Ser	b1885	tap	methyl-accepting protein IV
1997067	snp	G	A	A:20 G:0	CDS	-	748/753	250/250	stop_gained c.748C>T p.Gln250*	b1917	yecC	putative ABC transporter ATPase
1998556	snp	G	A	A:20 G:0	CDS	-	925/987	309/328	missense_variant c.925C>T p.Pro309Ser	b1919	dcyD	D-cysteine desulfhydrase, PLP-dependent
2015883	snp	C	T	T:20 C:0	CDS	+	16/687	6/228	missense_variant c.16C>T p.Pro6Ser	b1940	fliH	negative regulator of FliI ATPase activity
2114239	snp	G	A	A:20 G:0	CDS	-	89/894	30/297	missense_variant c.89C>T p.Pro30Leu	b2042	wcaN	putative regulatory subunit for GalU
2120432	ins	TCCCCCCG	TCCCCCCCG	TCCCCCCCG:20 TCCCCCCG:0	CDS	-	1116/1395	372/464	frameshift_variant c.1116_1117insG p.Met375fs	b2047	wcaJ	colanic biosynthesis UDP-glucose lipid carrier transferase
2151592	snp	G	T	T:20 G:0	CDS	+	408/462	136/153	missense_variant c.408G>T p.Leu136Phe	b2071	yegJ	uncharacterized protein
2192548	snp	G	A	A:20 G:0	CDS	-	249/282	83/93	synonymous_variant c.249C>T p.Ser83Ser	b2112	yehE	DUF2574 family protein
2199672	snp	C	T	T:20 C:0	CDS	+	3198/3795	1066/1264	synonymous_variant c.3198C>T p.Gly1066Gly	b4499	yehH
2203794	snp	G	A	A:20 G:0	CDS	+	3516/3633	1172/1210	synonymous_variant c.3516G>A p.Ala1172Ala	b2118	yehI	DUF4132 domain-containing protein
2236712	snp	C	T	T:20 C:0
2251613	snp	G	A	A:20 G:0	CDS	+	774/858	258/285	synonymous_variant c.774G>A p.Leu258Leu	b2159	nfo	endonuclease IV with intrinsic 3'-5' exonuclease activity
2264244	snp	G	A	A:20 G:0	CDS	+	382/1182	128/393	missense_variant c.382G>A p.Ala128Thr	b2170	setB	lactose/glucose efflux system
2266611	snp	G	A	A:20 G:0	CDS	+	367/1467	123/488	missense_variant c.367G>A p.Val123Ile	b2172	yeiQ	putative NAD-dependent D-mannonate oxidoreductase
2271935	snp	G	A	A:20 G:0	CDS	+	1210/1557	404/518	missense_variant c.1210G>A p.Ala404Thr	b2176	rtn	resistance protein for phages lambda and N4, putative membrane-anchored cyclic-di-GMP phosphodiesterase
2277634	snp	G	A	A:20 G:0	CDS	+	1335/1590	445/529	synonymous_variant c.1335G>A p.Ser445Ser	b2180	yejF	microcin C ABC transporter ATPase
2348023	snp	G	A	A:20 G:0	CDS	+	640/1131	214/376	missense_variant c.640G>A p.Ala214Thr	b2235	nrdB	ribonucleoside-diphosphate reductase 1, beta subunit, ferritin-like protein
2362414	snp	G	A	A:20 G:0
2496077	snp	C	T	T:20 C:0	CDS	+	433/921	145/306	synonymous_variant c.433C>T p.Leu145Leu	b2378	lpxP	palmitoleoyl-acyl carrier protein (ACP)-dependent acyltransferase
2523567	snp	G	A	A:20 G:0	CDS	-	419/1257	140/418	missense_variant c.419C>T p.Thr140Met	b2406	xapB	xanthosine transporter
2526381	snp	C	T	T:20 C:0	CDS	-	476/927	159/308	missense_variant c.476G>A p.Cys159Tyr	b2409	yfeR	transcriptional regulator of yefH
2533347	snp	C	T	T:20 C:0	CDS	+	939/972	313/323	synonymous_variant c.939C>T p.Ala313Ala	b2414	cysK	cysteine synthase A, O-acetylserine sulfhydrolase A subunit
2584403	snp	G	A	A:20 G:0	CDS	-	1123/1980	375/659	synonymous_variant c.1123C>T p.Leu375Leu	b2468	aegA	putative oxidoreductase, FeS binding subunit/NAD/FAD-binding subunit
2605633	snp	G	A	A:20 G:0	CDS	+	823/1440	275/479	missense_variant c.823G>A p.Gly275Ser	b2484	hyfD	hydrogenase 4, membrane subunit
2679036	snp	G	A	A:20 G:0	CDS	-	332/984	111/327	missense_variant c.332C>T p.Ala111Val	b2548	yphF	putative sugar ABC transporter periplasmic binding protein
2690646	snp	C	T	T:20 C:0	CDS	-	453/1428	151/475	synonymous_variant c.453G>A p.Gln151Gln	b2556	glrK	sensor protein kinase regulating glmY sRNA in two-component system with response regulator GlrR
2696404	snp	G	A	A:20 G:0	CDS	+	604/1557	202/518	missense_variant c.604G>A p.Ala202Thr	b2558	mltF	membrane-bound lytic transglycosylase F, murein hydrolase
2706993	snp	C	T	T:20 C:0	CDS	-	132/1800	44/599	missense_variant c.132G>A p.Met44Ile	b2569	lepA	back-translocating elongation factor EF4, GTPase
2793602	snp	G	A	A:20 G:0	CDS	+	868/1281	290/426	missense_variant c.868G>A p.Ala290Thr	b2662	gabT	4-aminobutyrate aminotransferase, PLP-dependent
2794100	snp	G	A	A:20 G:0	repeat_region	+			variant did not have ANN annotation
2821424	snp	G	C	C:20 G:0	CDS	-	588/2631	196/876	synonymous_variant c.588C>G p.Gly196Gly	b2697	alaS	alanyl-tRNA synthetase
2839919	snp	G	A	A:20 G:0	CDS	+	396/1458	132/485	missense_variant c.396G>A p.Met132Ile	b2715	ascF	cellobiose/arbutin/salicin-specific PTS enzymes, IIB and IC components
2851705	snp	G	A	A:20 G:0	CDS	+	705/873	235/290	missense_variant c.705G>A p.Met235Ile	b2727	hypB	GTP hydrolase involved in nickel liganding into hydrogenases
2856742	snp	G	A	A:20 G:0	CDS	-	65/354	22/117	missense_variant c.65C>T p.Ala22Val	b2732	ygbA	uncharacterized protein
2861252	snp	G	A	A:20 G:0
2884974	snp	C	T	T:20 C:0	CDS	-	2246/2667	749/888	missense_variant c.2246G>A p.Gly749Asp	b2761	ygcB	Cascade complex anti-viral R-loop helicase-annealase Cas3
2902256	snp	T	C	C:20 T:0	CDS	+	361/1479	121/492	missense_variant c.361T>C p.Tyr121His	b2776	ygcE	putative kinase
2909150	snp	G	A	A:20 G:0	CDS	-	517/1638	173/545	missense_variant c.517C>T p.His173Tyr	b2780	pyrG	CTP synthetase
2910164	snp	G	A	A:20 G:0	CDS	-	522/792	174/263	synonymous_variant c.522C>T p.Asp174Asp	b2781	mazG	nucleoside triphosphate pyrophosphohydrolase
2920680	snp	T	C	C:20 T:0	CDS	-	67/1341	23/446	missense_variant c.67A>G p.Met23Val	b2788	gudX	glucarate dehydratase-related protein, substrate unknown
2920961	snp	C	T	T:20 C:0	CDS	-	1140/1353	380/450	synonymous_variant c.1140G>A p.Glu380Glu	b2789	gudP	putative D-glucarate transporter
2935618	snp	G	A	A:20 G:0	CDS	+	35/1776	12/591	missense_variant c.35G>A p.Arg12His	b2802	fucI	L-fucose isomerase
2966473	snp	G	A	A:20 G:0	CDS	-	1962/2247	654/748	synonymous_variant c.1962C>T p.Ile654Ile	b2829	ptsP	PEP-protein phosphotransferase enzyme I; GAF domain containing protein
2974069	snp	T	C	C:20 T:0	CDS	-	1946/2160	649/719	missense_variant c.1946A>G p.Asp649Gly	b2836	aas	fused 2-acylglycerophospho-ethanolamine acyl transferase/acyl-acyl carrier protein synthetase
2990689	snp	G	A	A:20 G:0	CDS	+	136/490	46/162	missense_variant c.136G>A p.Glu46Lys	b2850	ygeF
3045716	snp	G	A	A:20 G:0	CDS	-	186/744	62/247	synonymous_variant c.186C>T p.Asp62Asp	b2902	ygfF	putative NAD(P)-dependent oxidoreductase
3061775	snp	C	T	T:20 C:0	CDS	+	926/2145	309/714	missense_variant c.926C>T p.Pro309Leu	b2917	scpA	methylmalonyl-CoA mutase
3101032	del	GCCCCCCCA	GCCCCCCA	GCCCCCCA:19 GCCCCCCCA:0	CDS	-	585/720	195/239	frameshift_variant c.585delG p.Leu198fs	b2958	yggN	DUF2884 family putative periplasmic protein
3111695	snp	C	T	T:20 C:0	CDS	-	396/963	132/320	synonymous_variant c.396G>A p.Leu132Leu	b2969	yghE
3133434	snp	C	T	T:20 C:0	CDS	-	524/714	175/237	missense_variant c.524G>A p.Arg175His	b2985	yghS	putative ATP-binding protein
3179891	snp	G	A	A:20 G:0	CDS	+	148/672	50/223	missense_variant c.148G>A p.Ala50Thr	b3037	ygiB	DUF1190 family protein
3239033	snp	C	T	T:20 C:0	CDS	+	454/966	152/321	synonymous_variant c.454C>T p.Leu152Leu	b3088	alx	putative membrane-bound redox modulator
3241965	snp	C	T	T:20 C:0	CDS	-	1350/1488	450/495	synonymous_variant c.1350G>A p.Leu450Leu	b3091	uxaA	altronate hydrolase
3244430	snp	C	T	T:20 C:0	CDS	-	312/1413	104/470	synonymous_variant c.312G>A p.Thr104Thr	b3092	uxaC	uronate isomerase
3258330	snp	G	A	A:20 G:0	CDS	-	1320/1365	440/454	synonymous_variant c.1320C>T p.Arg440Arg	b4471	tdcG	L-serine dehydratase 3, anaerobic
3297178	snp	G	A	A:20 G:0	CDS	-	961/1041	321/346	missense_variant c.961C>T p.Pro321Ser	b3151	yraQ	putative inner membrane permease
3335046	snp	G	A	A:20 G:0	CDS	+	138/279	46/92	stop_gained c.138G>A p.Trp46*	b3188	sfsB	malPQ operon transcriptional activator
3352362	snp	G	A	A:20 G:0	CDS	-	664/2337	222/778	missense_variant c.664C>T p.His222Tyr	b3210	arcB	aerobic respiration control sensor histidine protein kinase, cognate to two-component response regulators ArcA and RssB
3468367	snp	G	A	A:20 G:0	CDS	-	1487/2694	496/897	missense_variant c.1487C>T p.Ala496Val	b3338	chiA	periplasmic endochitinase
3477024	snp	G	A	A:20 G:0	CDS	-	396/813	132/270	synonymous_variant c.396C>T p.Arg132Arg	b3347	fkpA	FKBP-type peptidyl-prolyl cis-trans isomerase (rotamase)
3585445	snp	G	A	A:20 G:0	CDS	-	1379/1743	460/580	missense_variant c.1379C>T p.Pro460Leu	b3447	ggt	gamma-glutamyltranspeptidase
3625853	snp	G	A	A:20 G:0	CDS	-	951/1125	317/374	synonymous_variant c.951C>T p.Asp317Asp	b3485	yhhJ	putative ABC transporter permease
3639119	snp	G	A	A:20 G:0	CDS	+	1478/1500	493/499	stop_gained c.1478G>A p.Trp493*	b3493	pitA	phosphate transporter, low-affinity; tellurite importer
3682536	snp	G	A	A:20 G:0	CDS	-	912/1287	304/428	synonymous_variant c.912C>T p.Gly304Gly	b3528	dctA	C4-dicarboxylic acid, orotate and citrate transporter
3688268	snp	G	A	A:20 G:0	CDS	-	906/3474	302/1157	synonymous_variant c.906C>T p.Asp302Asp	b3530	bcsC	cellulose synthase subunit
3708456	del	GATAGAGGATTACTCGCCACTTC	GC	GC:16 GATAGAGGATTACTCGCCACTTC:0								Upstream of dppA, a dipeptide transporter.
3723936	snp	G	A	A:20 G:0	CDS	-	462/2070	154/689	synonymous_variant c.462C>T p.Asp154Asp	b3559	glyS	glycine tRNA synthetase, beta subunit
3749224	snp	A	G	G:20 A:0	CDS	+	648/663	216/220	synonymous_variant c.648A>G p.Gly216Gly	b3581	sgbH	3-keto-L-gulonate 6-phosphate decarboxylase
3767208	complex	TCCCGCCGGCAC	GCT	GCT:13 TCCCGCCGGCAC:0
3806121	snp	G	A	A:20 G:0	CDS	-	947/1125	316/374	missense_variant c.947C>T p.Thr316Met	b3631	waaG	UDP-glucose:(heptosyl)lipopolysaccharide alpha-1,3-glucosyltransferase; lipopolysaccharide core biosynthesis protein; lipopolysaccharide glucosyltransferase I
3821015	snp	T	C	C:20 T:0	CDS	-	156/1683	52/560	synonymous_variant c.156A>G p.Gly52Gly	b3647	ligB	DNA ligase, NAD( )-dependent
3850634	snp	G	A	A:20 G:0	CDS	-	93/591	31/196	synonymous_variant c.93C>T p.Ala31Ala	b3669	uhpA	response regulator in two-component regulatory system wtih UhpB
3856505	snp	G	A	A:20 G:0	CDS	+	91/450	31/149	missense_variant c.91G>A p.Gly31Ser	b3677	yidI	inner membrane protein
3907890	snp	T	C	C:20 T:0	CDS	-	477/774	159/257	synonymous_variant c.477A>G p.Gln159Gln	b3725	pstB	phosphate ABC transporter ATPase
3929482	snp	C	T	T:20 C:0	CDS	-	122/1452	41/483	missense_variant c.122G>A p.Arg41His	b3745	viaA	stimulator of RavA ATPase activity; von Willebrand factor domain protein
3940055	snp	C	T	T:20 C:0	CDS	-	558/1428	186/475	missense_variant c.558G>A p.Met186Ile	b3754	hsrA	putative multidrug or homocysteine efflux system
3952031	snp	G	A	A:20 G:0	CDS	+	1472/1645	491/547	missense_variant c.1472G>A p.Arg491Gln	b4488	ilvG
3977051	snp	C	T	T:20 C:0	CDS	+	774/1251	258/416	synonymous_variant c.774C>T p.Ser258Ser	b3792	wzxE	O-antigen translocase
4012309	snp	C	T	T:20 C:0	CDS	-	508/954	170/317	missense_variant c.508G>A p.Asp170Asn	b3828	metR	methionine biosynthesis regulon transcriptional regulator
4030737	snp	C	T	T:20 C:0	CDS	-	235/2190	79/729	missense_variant c.235G>A p.Val79Ile	b3846	fadB	fused 3-hydroxybutyryl-CoA epimerase/delta(3)-cis-delta(2)-trans-enoyl-CoA isomerase/enoyl-CoA hydratase/3-hydroxyacyl-CoA dehydrogenase
4049266	snp	C	T	T:20 C:0	CDS	+	2301/2787	767/928	synonymous_variant c.2301C>T p.Gly767Gly	b3863	polA	5' to 3' DNA polymerase and 3' to 5'/5' to 3' exonuclease
4128516	snp	G	A	A:20 G:0
4129933	snp	C	T	T:20 C:0	CDS	+	99/2433	33/810	synonymous_variant c.99C>T p.Gly33Gly	b3940	metL	Bifunctional aspartokinase/homoserine dehydrogenase 2
4214758	snp	G	A	A:20 G:0	CDS	+	479/930	160/309	missense_variant c.479G>A p.Arg160His	b4013	metA	homoserine O-transsuccinylase
4229675	snp	C	T	T:20 C:0	CDS	-	468/690	156/229	synonymous_variant c.468G>A p.Pro156Pro	b4021	pepE	peptidase E, alpha-aspartyl dipeptidase
4258688	snp	C	T	T:20 C:0	CDS	+	947/1380	316/459	missense_variant c.947C>T p.Ala316Val	b4044	dinF	oxidative stress resistance protein; putative MATE family efflux pump; UV and mitomycin C inducible protein
4295930	ins	GCC	GCCC	GCCC:10 GCC:0	repeat_region	+			variant did not have ANN annotation
4359216	snp	C	T	T:20 C:0	CDS	-	816/1335	272/444	synonymous_variant c.816G>A p.Pro272Pro	b4132	cadB	putative lysine/cadaverine transporter
4378981	snp	C	T	T:20 C:0
4379014	snp	G	A	A:20 G:0	CDS	-	353/360	118/119	missense_variant c.353C>T p.Thr118Ile	b4151	frdD	fumarate reductase (anaerobic), membrane anchor subunit
4388739	snp	G	A	A:20 G:0	CDS	-	632/3324	211/1107	missense_variant c.632C>T p.Ala211Val	b4159	mscM	mechanosensitive channel protein, miniconductance
4408801	snp	C	T	T:20 C:0	CDS	+	2148/2442	716/813	synonymous_variant c.2148C>T p.Asp716Asp	b4179	rnr	exoribonuclease R, RNase R
4425212	snp	C	T	T:20 C:0	CDS	+	95/396	32/131	missense_variant c.95C>T p.Ala32Val	b4200	rpsF	30S ribosomal subunit protein S6
4452468	snp	C	T	T:20 C:0	CDS	+	1411/1503	471/500	missense_variant c.1411C>T p.Arg471Trp	b4485	ytfR	putative sugar ABC transporter ATPase
4480477	snp	G	A	A:20 G:0	CDS	+	748/1197	250/398	missense_variant c.748G>A p.Asp250Asn	b4257	yjgN	DUF898 family inner membrane protein
4481732	snp	G	A	A:20 G:0	CDS	-	2106/2856	702/951	synonymous_variant c.2106C>T p.Gly702Gly	b4258	valS	valyl-tRNA synthetase
4506450	snp	G	A	A:20 G:0	CDS	+	3/126	1941-01-01	initiator_codon_variant c.3G>A p.Met1?	b4655	ythA	uncharacterized protein
4573034	snp	C	T	T:20 C:0	CDS	+	621/1503	207/500	synonymous_variant c.621C>T p.Leu207Leu	b4342	yjiT
4574229	snp	G	A	A:20 G:0	CDS	+	311/2937	104/978	missense_variant c.311G>A p.Arg104Gln	b4486	yjiV
4587122	snp	T	C	C:20 T:0	CDS	+	174/915	58/304	synonymous_variant c.174T>C p.Arg58Arg	b4351	mrr	methylated adenine and cytosine restriction protein
4606322	ins	AGGGGGGGGA	AGGGGGGGGGA	AGGGGGGGGGA:20 AGGGGGGGGA:0	tRNA	-			non_coding_transcript_variant	b4370	leuQ	tRNA-Leu
4614321	mnp	AA	GT	GT:10 AA:0	repeat_region	+			variant did not have ANN annotation
4616060	snp	C	T	T:20 C:0	CDS	-	1006/1551	336/516	missense_variant c.1006G>A p.Ala336Thr	b4380	yjjI	DUF3029 family protein, putative glycine radical enzyme
4637508	snp	G	A	A:20 G:0	CDS	+	813/1425	271/474	synonymous_variant c.813G>A p.Leu271Leu	b4399	creC	sensory histidine kinase in two-component regulatory system with CreB or PhoB
Ampicillin lineage 1-2
33265	snp	G	A	A:20 G:0	CDS	+	2449/3222	817/1073	missense_variant c.2449G>A p.Ala817Thr	b0033	carB	carbamoyl-phosphate synthase large subunit
93045	snp	G	A	A:20 G:0	CDS	+	1633/1767	545/588	missense_variant c.1633G>A p.Val545Ile	b0084	ftsI	transpeptidase involved in septal peptidoglycan synthesis; penicillin-binding protein 3
104743	snp	C	T	T:20 C:0	CDS	+	762/1263	254/420	synonymous_variant c.762C>T p.Ala254Ala	b0094	ftsA	ATP-binding cell division FtsK recruitment protein
144296	snp	C	T	T:20 C:0	CDS	+	595/771	199/256	stop_gained c.595C>T p.Gln199*	b0128	yadH	putative ABC transporter permease
165950	snp	G	A	A:20 G:0	CDS	+	1221/2535	407/844	synonymous_variant c.1221G>A p.Val407Val	b0149	mrcB	fused glycosyl transferase and transpeptidase
267355	snp	C	T	T:20 C:0	CDS	-	651/822	217/273	synonymous_variant c.651G>A p.Leu217Leu	b0252	yafZ	CP4-6 prophage; conserved protein
269542	snp	C	T	T:20 C:0	CDS	-	641/894	214/297	missense_variant c.641G>A p.Gly214Asp	b0254	perR	CP4-6 prophage; putative DNA-binding transcriptional regulator
314895	snp	C	T	T:20 C:0	CDS	+	539/872	180/289	missense_variant c.539C>T p.Ala180Val	b0297	eaeH
328552	snp	G	A	A:20 G:0	CDS	-	182/1473	61/490	missense_variant c.182C>T p.Ala61Val	b0312	betB	betaine aldehyde dehydrogenase, NAD-dependent
349826	ins	CGG	CGGG	CGGG:13 CGG:0	repeat_region	+			variant did not have ANN annotation
381343	snp	G	A	A:31 G:0	mobile_element	+			intron_variant c.283-83C>T
420636	snp	C	T	T:20 C:0	CDS	+	1046/1320	349/439	missense_variant c.1046C>T p.Pro349Leu	b0401	brnQ	branched-chain amino acid transport system 2 carrier protein; LIV-II transport system for Ile, Leu, and Val
482522	snp	A	G	G:20 A:0	CDS	-	1882/3150	628/1049	missense_variant c.1882T>C p.Phe628Leu	b0462	acrB	multidrug efflux system protein
486374	snp	G	A	A:20 G:0	CDS	+	614/648	205/215	missense_variant c.614G>A p.Cys205Tyr	b0464	acrR	transcriptional repressor
545791	snp	A	G	G:20 A:0	CDS	-	573/1050	191/349	synonymous_variant c.573T>C p.Arg191Arg	b0517	allD	ureidoglycolate dehydrogenase
582096	snp	A	G	G:20 A:0	CDS	+	437/438	146/145	splice_region_variant&stop_retained_variant c.437A>G p.Ter146Ter	b0561	tfaD
590590	snp	G	A	A:20 G:0	CDS	-	365/2973	122/990	missense_variant c.365C>T p.Ala122Val	b0568	nfrA	bacteriophage N4 receptor, outer membrane subunit
714088	snp	C	T	T:20 C:0	CDS	+	531/1641	177/546	synonymous_variant c.531C>T p.Ala177Ala	b0688	pgm	phosphoglucomutase
717119	ins	AGGGGGGC	AGGGGGGGC	AGGGGGGGC:19 AGGGGGGC:0	CDS	-	1140/1320	380/439	frameshift_variant c.1140_1141insC p.Ser383fs	b0692	potE	putrescine/proton symporter: putrescine/ornithine antiporter
794303	snp	C	T	T:20 C:0	CDS	-	342/789	114/262	synonymous_variant c.342G>A p.Leu114Leu	b0761	modE	transcriptional repressor for the molybdenum transport operon modABC
800547	snp	G	A	A:20 G:0	CDS	-	29/954	10/317	missense_variant c.29C>T p.Ala10Val	b0768	ybhD	putative DNA-binding transcriptional regulator
868699	snp	G	A	A:20 G:0	CDS	+	1180/1872	394/623	missense_variant c.1180G>A p.Gly394Ser	b0829	gsiA	glutathione ABC transporter ATPase
928707	snp	G	A	A:20 G:0	CDS	-	489/1722	163/573	synonymous_variant c.489C>T p.Ala163Ala	b0886	cydC	glutathione/cysteine ABC transporter export permease/ATPase
1002217	ins	AGGGGGGGA	AGGGGGGGGA	AGGGGGGGGA:19 AGGGGGGGA:0	CDS	+	419/1071	140/356	frameshift_variant c.418dupG p.Asp140fs	b0941	elfG	putative fimbrial-like adhesin protein
1023503	snp	C	T	T:20 C:0	CDS	-	381/2154	127/717	missense_variant c.381G>A p.Met127Ile	b0960	yccS	putative transporter, FUSC superfamily inner membrane protein
1101595	snp	C	T	T:20 C:0	CDS	-	90/834	30/277	missense_variant c.90G>A p.Met30Ile	b1037	csgG	curli production assembly/transport outer membrane lipoprotein
1123016	snp	C	T	T:20 C:0	CDS	-	258/561	86/186	synonymous_variant c.258G>A p.Leu86Leu	b1063	yceB	lipoprotein, DUF1439 family
1167187	snp	T	C	C:20 T:0	CDS	+	1103/1305	368/434	missense_variant c.1103T>C p.Leu368Pro	b1109	ndh	respiratory NADH dehydrogenase 2/cupric reductase
1250136	snp	C	T	T:20 C:0	CDS	-	703/1071	235/356	missense_variant c.703G>A p.Val235Ile	b1200	dhaK	dihydroxyacetone kinase, PTS-dependent, dihydroxyacetone-binding subunit
1355951	snp	T	C	C:20 T:0	CDS	-	1160/1644	387/547	missense_variant c.1160A>G p.Gln387Arg	b1294	sapA	antimicrobial peptide transport ABC transporter periplasmic binding protein
1411495	snp	C	T	T:20 C:0	CDS	-	454/936	152/311	missense_variant c.454G>A p.Asp152Asn	b1344	ttcA	tRNA s(2)C32 thioltransferase, iron sulfur cluster protein
1420052	snp	C	T	T:20 C:0	CDS	-	190/477	64/158	missense_variant c.190G>A p.Asp64Asn	b1356	racR	Rac prophage; putative DNA-binding transcriptional regulator
1421404	snp	C	T	T:20 C:0	CDS	+	286/858	96/285	missense_variant c.286C>T p.His96Tyr	b1359	ydaU	Rac prophage; conserved protein
1619442	snp	G	A	A:20 G:0	CDS	+	323/435	108/144	missense_variant c.323G>A p.Cys108Tyr	b1530	marR	transcriptional repressor of multiple antibiotic resistance
1645590	snp	C	T	T:20 C:0	CDS	-	44/288	15/95	stop_gained c.44G>A p.Trp15*	b1563	relE	Qin prophage; toxin of the RelE-RelB toxin-antitoxin system
1658677	snp	C	T	T:20 C:0	CDS	+	609/2427	203/808	synonymous_variant c.609C>T p.Ala203Ala	b1587	ynfE	putative selenate reductase, periplasmic
1711576	snp	T	C	C:20 T:0	CDS	+	54/636	18/211	synonymous_variant c.54T>C p.Pro18Pro	b1633	nth	DNA glycosylase and apyrimidinic (AP) lyase (endonuclease III)
1781466	snp	G	A	A:20 G:0	CDS	+	72/1290	24/429	missense_variant c.72G>A p.Met24Ile	b1699	ydiS	putative oxidoreductase
1795734	snp	G	A	A:20 G:0	CDS	-	2211/2388	737/795	synonymous_variant c.2211C>T p.Gly737Gly	b1713	pheT	phenylalanine tRNA synthetase, beta subunit
1816799	snp	C	T	T:20 C:0	CDS	-	337/750	113/249	missense_variant c.337G>A p.Glu113Lys	b1733	chbG	chito-oligosaccharide deacetylase
1915957	snp	C	T	T:20 C:0	CDS	-	172/498	58/165	missense_variant c.172G>A p.Gly58Arg	b1832	msrC	free methionine-(R)-sulfoxide reductase
1969863	snp	C	T	T:20 C:0	CDS	-	1122/1602	374/533	synonymous_variant c.1122G>A p.Leu374Leu	b1885	tap	methyl-accepting protein IV
2120432	del	TCCCCCCG	TCCCCCG	TCCCCCG:20 TCCCCCCG:0	CDS	-	1117/1395	373/464	frameshift_variant c.1117delG p.Met375fs	b2047	wcaJ	colanic biosynthesis UDP-glucose lipid carrier transferase
2152806	snp	T	C	C:20 T:0	CDS	-	323/660	108/219	missense_variant c.323A>G p.Glu108Gly	b2073	yegL	VMA domain protein
2305948	snp	G	A	A:20 G:0	CDS	-	807/1647	269/548	synonymous_variant c.807C>T p.Gly269Gly	b2210	mqo	malate dehydrogenase, FAD/NAD(P)-binding domain
2321658	snp	A	G	G:20 A:0	CDS	+	1616/1827	539/608	missense_variant c.1616A>G p.Asp539Gly	b2219	atoS	sensory histidine kinase in two-component regulatory system with AtoC
2383112	snp	C	T	T:20 C:0	CDS	+	400/1212	134/403	missense_variant c.400C>T p.Leu134Phe	b2269	elaD	protease, capable of cleaving an AMC-ubiquitin model substrate
2393978	snp	G	A	A:20 G:0	CDS	-	1069/1842	357/613	missense_variant c.1069C>T p.His357Tyr	b2278	nuoL	NADH:ubiquinone oxidoreductase, membrane subunit L
2441382	snp	G	A	A:20 G:0	CDS	-	224/1221	75/406	missense_variant c.224C>T p.Ala75Val	b2323	fabB	3-oxoacyl-[acyl-carrier-protein] synthase I
2516206	snp	C	T	T:20 C:0	CDS	-	1627/2190	543/729	missense_variant c.1627G>A p.Ala543Thr	b2395	yfeA	putative diguanylate cyclase
2532184	snp	G	A	A:20 G:0	CDS	+	722/762	241/253	stop_gained c.722G>A p.Trp241*	b2413	cysZ	sulfate transporter, sulfite inhibited
2551816	snp	G	A	A:20 G:0	CDS	-	323/426	108/141	missense_variant c.323C>T p.Pro108Leu	b2434	ypeA	GNAT family putative N-acetyltransferase
2556647	snp	G	A	A:20 G:0	CDS	-	651/888	217/295	synonymous_variant c.651C>T p.Leu217Leu	b2440	eutC	ethanolamine ammonia-lyase, small subunit (light chain)
2560309	ins	GCCCCCG	GCCCCCCG	GCCCCCCG:18 GCCCCCG:0	CDS	+	59/642	20/213	frameshift_variant c.58dupC p.Arg20fs	b2443	yffL	CPZ-55 prophage; uncharacterized protein
2569964	snp	T	C	C:20 T:0	CDS	-	374/837	125/278	missense_variant c.374A>G p.Asp125Gly	b2454	eutJ	ethanolamine utilization protein, HSP70/actin superfamily protein
2571404	snp	G	A	A:20 G:0	CDS	-	348/1404	116/467	synonymous_variant c.348C>T p.Asn116Asn	b2455	eutE	aldehyde oxidoreductase, ethanolamine utilization protein
2733162	snp	C	T	T:20 C:0	CDS	-	1012/2574	338/857	missense_variant c.1012G>A p.Val338Ile	b2592	clpB	protein disaggregation chaperone
2734460	snp	G	A	A:20 G:0	CDS	-	575/732	192/243	missense_variant c.575C>T p.Ala192Val	b2593	yfiH	UPF0124 family protein
2759936	del	GAATTCTACAACCAGGTCGAGTCAGAAATGAGAATGATTGGCCTTCTTTATGAT	GT	GT:11 GAATTCTACAACCAGGTCGAGTCAGAAATGAGAATGATTGGCCTTCTTTATGAT:0	CDS	+	953/1410	318/469	frameshift_variant c.953_1004delAATTCTACAACCAGGTCGAGTCAGAAATGAGAATGATTGGCCTTCTTTATGA p.Glu318fs	b2625	yfjI	CP4-57 prophage; uncharacterized protein
2908061	snp	C	T	T:20 C:0	CDS	-	1606/1638	536/545	missense_variant c.1606G>A p.Ala536Thr	b2780	pyrG	CTP synthetase
2909212	snp	G	A	A:20 G:0	CDS	-	455/1638	152/545	missense_variant c.455C>T p.Pro152Leu	b2780	pyrG	CTP synthetase
2974069	snp	T	C	C:20 T:0	CDS	-	1946/2160	649/719	missense_variant c.1946A>G p.Asp649Gly	b2836	aas	fused 2-acylglycerophospho-ethanolamine acyl transferase/acyl-acyl carrier protein synthetase
3036528	snp	C	T	T:20 C:0	CDS	-	1579/1734	527/577	missense_variant c.1579G>A p.Gly527Ser	b2892	recJ	ssDNA exonuclease, 5' --> 3'-specific
3142087	snp	G	A	A:20 G:0	CDS	-	903/1704	301/567	synonymous_variant c.903C>T p.Gly301Gly	b2994	hybC	hydrogenase 2, large subunit
3272965	snp	G	A	A:20 G:0	CDS	-	593/771	198/256	missense_variant c.593C>T p.Ala198Val	b3126	garL	alpha-dehydro-beta-deoxy-D-glucarate aldolase
3432988	ins	GCCCCCCT	GCCCCCCCT	GCCCCCCCT:18 GCCCCCCT:0	CDS	-	566/1125	189/374	frameshift_variant c.566_567insG p.Ala192fs	b4473	smf	DNA recombination-mediator A family protein
3487849	snp	A	G	G:20 A:0	CDS	+	1059/2103	353/700	synonymous_variant c.1059A>G p.Leu353Leu	b3358	yhfK	putative transporter, FUSC superfamily inner membrane protein
3509628	snp	G	A	A:20 G:0	CDS	-	186/1227	62/408	synonymous_variant c.186C>T p.Gly62Gly	b3380	yhfW	phosphopentomutase-related metalloenzyme superfamily protein
3535120	snp	G	A	A:20 G:0	CDS	-	749/1353	250/450	missense_variant c.749C>T p.Thr250Met	b3404	envZ	sensory histidine kinase in two-component regulatory system with OmpR
3651701	snp	T	C	C:20 T:0	CDS	+	411/1224	137/407	synonymous_variant c.411T>C p.Asn137Asn	b3504	yhiS
3668545	snp	G	A	A:20 G:0	CDS	-	644/1398	215/465	missense_variant c.644C>T p.Ala215Val	b3518	yhjA	putative cytochrome C peroxidase
3796596	snp	G	A	A:20 G:0	CDS	+	618/960	206/319	synonymous_variant c.618G>A p.Leu206Leu	b3621	waaC	ADP-heptose:LPS heptosyl transferase I
3965532	snp	C	T	T:20 C:0	CDS	-	99/1266	33/421	synonymous_variant c.99G>A p.Thr33Thr	b3780	rhlB	ATP-dependent RNA helicase
3968795	snp	G	A	A:20 G:0	CDS	+	880/1104	294/367	missense_variant c.880G>A p.Ala294Thr	b3784	wecA	UDP-GlcNAc:undecaprenylphosphate GlcNAc-1-phosphate transferase
3993541	snp	G	A	A:20 G:0	CDS	+	2389/2547	797/848	missense_variant c.2389G>A p.Gly797Ser	b3806	cyaA	adenylate cyclase
4324271	snp	C	T	T:20 C:0	CDS	-	82/1017	28/338	missense_variant c.82G>A p.Glu28Lys	b4105	phnD	phosphonate ABC transporter periplasmic binding protein
4324403	snp	C	T	T:20 C:0	CDS	-	763/789	255/262	missense_variant c.763G>A p.Val255Ile	b4106	phnC	phosphonate ABC transporter ATPase
4356626	snp	C	T	T:20 C:0	CDS	-	1992/2148	664/715	missense_variant c.1992G>A p.Met664Ile	b4131	cadA	lysine decarboxylase, acid-inducible
4380912	snp	C	T	T:20 C:0	CDS	-	1407/1809	469/602	synonymous_variant c.1407G>A p.Thr469Thr	b4154	frdA	anaerobic fumarate reductase catalytic and NAD/flavoprotein subunit
4463895	snp	G	A	A:20 G:0	CDS	-	815/1656	272/551	missense_variant c.815C>T p.Ser272Leu	b4239	treC	trehalose-6-P hydrolase
4494067	ins	CAAAAAAAC	CAAAAAAAAC	CAAAAAAAAC:20 CAAAAAAAC:0	CDS	-	332/1032	111/343	frameshift_variant c.332_333insT p.Gly114fs	b4267	idnD	L-idonate 5-dehydrogenase, NAD-binding
4605015	ins	CAAAAAAG	CAAAAAAAG	CAAAAAAAG:20 CAAAAAAG:0	CDS	-	642/789	214/262	frameshift_variant c.642_643insT p.Glu217fs	b4367	fhuF	ferric iron reductase involved in ferric hydroximate transport
4634844	snp	C	T	T:20 C:0	CDS	-	467/870	156/289	missense_variant c.467G>A p.Arg156His	b4396	rob	right oriC-binding transcriptional activator, AraC family
4614321	mnp	AA	GT	GT:10 AA:0	repeat_region	+			variant did not have ANN annotation
925856	del	CACTTTCGTACGAGCTCTTCTTTAA	CA	CA:16 CACTTTCGTACGAGCTCTTCTTTAA:0
1097525	del	AAAAAAAGCCCGTACTTTCGTACGAGCTCTTCTTTA	AA	AA:10 AAAAAAAGCCCGTACTTTCGTACGAGCTCTTCTTTA:0
2062087	snp	G	A	A:20 G:0
3073975	snp	G	A	A:20 G:0
3476487	snp	C	T	T:20 C:0
3491627	snp	C	T	T:20 C:0
3708456	del	GATAGAGGATTACTCGCCACT	GT	GT:17 GATAGAGGATTACTCGCCACT:0
3767192	del	ATGCACAGTGGGGGATTCCCGCCGG	AG	AG:10 ATGCACAGTGGGGGATTCCCGCCGG:0
3767217	complex	CAC	CT	CT:10 CAC:0
Gentamicin lineage 1-1
POS	TYPE	REF	ALT	EVIDENCE	FTYPE	STRAND	NT_POS	AA_POS	EFFECT	LOCUS_TAG	GENE	PRODUCT
367965	snp	C	T	T:20 C:0	CDS	-	456/834	152/277	stop_gained c.456G>A p.Trp152*	b0346	mhpR	mhp operon transcriptional activator
396728	ins	TGGGGGT	TGGGGGGT	TGGGGGGT:20 TGGGGGT:0	CDS	+	96/1221	32/406	frameshift_variant c.95dupG p.Asp33fs	b0377	sbmA	peptide antibiotic transporter
643940	snp	C	T	T:20 C:0	CDS	-	28/411	10/136	missense_variant c.28G>A p.Asp10Asn	b0610	rnk	regulator of nucleoside diphosphate kinase
652347	snp	C	T	T:20 C:0	CDS	+	113/1659	38/552	missense_variant c.113C>T p.Ala38Val	b0619	citA	sensory histidine kinase in two-component regulatory system with CitB
720535	snp	C	A	A:20 C:0								Between ybfK and speF.
1097005	del	GAGCTCTTCTTTAAAT	GT	GT:11 GAGCTCTTCTTTAAAT:0
1258514	del	GTTTTTTTG	GTTTTTTG	GTTTTTTG:20 GTTTTTTTG:0
1289898	snp	C	T	T:20 C:0	CDS	+	654/906	218/301	synonymous_variant c.654C>T p.Gly218Gly	b1234	rssA	putative patatin-like family phospholipase
1466827	del	TCACCGATCCGGAGTCCATCGGTATCCAGATTGACGGCGACC	TC	TC:12 TCACCGATCCGGAGTCCATCGGTATCCAGATTGACGGCGACC:0	CDS	+	1439/6059	480/2018	frameshift_variant c.1439_1478delCCGATCCGGAGTCCATCGGTATCCAGATTGACGGCGACCA p.Thr480fs	b4492	ydbA
1690496	snp	T	C	C:20 T:0	CDS	+	645/1509	215/502	synonymous_variant c.645T>C p.Asn215Asn	b1614	ydgA	DUF945 family protein
1894701	snp	C	T	T:20 C:0	CDS	-	31/180	1959-11-01	missense_variant c.31G>A p.Glu11Lys	b1811	yoaH	UPF0181 family protein
1935325	snp	A	G	G:20 A:0	CDS	-	990/1476	330/491	synonymous_variant c.990T>C p.Gly330Gly	b1852	zwf	glucose-6-phosphate 1-dehydrogenase
2128254	snp	A	G	G:20 A:0	CDS	-	61/1122	21/373	missense_variant c.61T>C p.Phe21Leu	b2053	gmd	GDP-D-mannose dehydratase, NAD(P)-binding
2258292	ins	GTTTTTTG	GTTTTTTTG	GTTTTTTTG:19 GTTTTTTG:0	CDS	-	69/939	23/312	frameshift_variant c.69_70insA p.Pro26fs	b2165	psuG	pseudouridine 5'-phosphate glycosidase
2429146	snp	G	A	A:20 G:0	CDS	-	1093/1518	365/505	synonymous_variant c.1093C>T p.Leu365Leu	b2312	purF	amidophosphoribosyltransferase
2464105	snp	T	C	C:20 T:0
2540708	snp	G	A	A:20 G:0	CDS	-	107/1098	36/365	missense_variant c.107C>T p.Pro36Leu	b2422	cysA	sulfate/thiosulfate transporter subunit
2645008	snp	A	G	G:20 A:0								Before ndk
2759925	del	GACATTGGATCGAATTCTACAACCAGGTCGAGTCAGAAATGAGAATGATTGGCCTTCTTTATGAT	GT	GT:10 GACATTGGATCGAATTCTACAACCAGGTCGAGTCAGAAATGAGAATGATTGGCCTTCTTTATGAT:0	CDS	+	942/1410	314/469	disruptive_inframe_deletion c.942_1004delACATTGGATCGAATTCTACAACCAGGTCGAGTCAGAAATGAGAATGATTGGCCTTCTTTATGA p.Arg314_Asp335delinsSer	b2625	yfjI	CP4-57 prophage; uncharacterized protein
2826462	ins	GAAAAAAAAT	GAAAAAAAAAT	GAAAAAAAAAT:19 GAAAAAAAAT:0	CDS	+	80/960	27/319	frameshift_variant c.79dupA p.Ile27fs	b2703	srlE	glucitol/sorbitol-specific enzyme IIB component of PTS
2870621	snp	G	A	A:20 G:0	CDS	-	684/1050	228/349	synonymous_variant c.684C>T p.Ala228Ala	b2745	truD	tRNA(Glu) pseudouridine(13) synthase
2909473	snp	T	C	C:20 T:0	CDS	-	194/1638	65/545	missense_variant c.194A>G p.Asp65Gly	b2780	pyrG	CTP synthetase
3109901	snp	G	A	A:20 G:0	CDS	+	349/708	117/235	missense_variant c.349G>A p.Gly117Ser	b2966	yqgA	DUF554 family putative inner membrane protein
3110485	snp	G	A	A:20 G:0
3293502	snp	T	C	C:20 T:0	CDS	+	103/2037	35/678	missense_variant c.103T>C p.Ser35Pro	b3147	lpoA	OM lipoprotein stimulator of MrcA transpeptidase
3296768	snp	C	T	T:20 C:0	CDS	+	360/576	120/191	synonymous_variant c.360C>T p.Gly120Gly	b3150	yraP	outer membrane lipoprotein
3471740	snp	G	A	A:20 G:0	CDS	-	1775/2115	592/704	missense_variant c.1775C>T p.Ala592Val	b3340	fusA	protein chain elongation factor EF-G, GTP-binding
3522355	snp	T	C	C:20 T:0	CDS	-	397/780	133/259	missense_variant c.397A>G p.Thr133Ala	b3395	hofM	DNA catabolic putative pilus assembly protein
3633579	snp	T	C	C:20 T:0	CDS	-	880/1607	294/534	missense_variant c.880A>G p.Thr294Ala	b4660	yhiL
3708456	del	GATAGAGGATTACTCGCCACT	GT	GT:17 GATAGAGGATTACTCGCCACT:0
3767202	complex	GGGGATTCCCGCCGGCACG	GCTG	GCTG:12 GGGGATTCCCGCCGGCACG:0
3779233	snp	G	A	A:20 G:0	CDS	+	180/777	60/258	synonymous_variant c.180G>A p.Val60Val	b3604	lldR	dual role activator/repressor for lldPRD operon
4024504	snp	A	G	G:20 A:0	CDS	-	318/489	106/162	synonymous_variant c.318T>C p.Asp106Asp	b3842	rfaH	transcription antitermination protein
4104687	snp	C	T	T:20 C:0	CDS	-	289/1374	97/457	missense_variant c.289G>A p.Ala97Thr	b3911	cpxA	sensory histidine kinase in two-component regulatory system with CpxR
4244733	snp	G	A	A:20 G:0	CDS	-	343/1545	115/514	stop_gained c.343C>T p.Gln115*	b4033	malF	maltose transporter subunit
4259104	snp	T	C	C:20 T:0	CDS	+	1363/1380	455/459	missense_variant c.1363T>C p.Trp455Arg	b4044	dinF	oxidative stress resistance protein; putative MATE family efflux pump; UV and mitomycin C inducible protein
4386892	snp	C	T	T:20 C:0	CDS	-	2479/3324	827/1107	missense_variant c.2479G>A p.Glu827Lys	b4159	mscM	mechanosensitive channel protein, miniconductance
4595725	snp	T	C	C:20 T:0	CDS	-	127/915	43/304	missense_variant c.127A>G p.Thr43Ala	b4357	lgoR	putative transcriptional activator for L-galactonate catabolism
4614321	mnp	AA	GT	GT:10 AA:0	repeat_region	+			variant did not have ANN annotation
Gentamicin lineage 1-2
156161	snp	A	G	G:20 A:0	CDS	-	41/741	14/246	missense_variant c.41T>C p.Val14Ala	b0140	yadV	putative periplasmic pilin chaperone
349815	del	TATCAGGCCTACG	TG	TG:10 TATCAGGCCTACG:0	repeat_region	+			variant did not have ANN annotation
826606	snp	A	G	G:20 A:0	CDS	-	647/1134	216/377	missense_variant c.647T>C p.Leu216Pro	b0793	ybhS	putative ABC transporter permease	Function unknown.
884155	snp	C	T	T:20 C:0	CDS	+	483/1233	161/410	synonymous_variant c.483C>T p.Gly161Gly	b0842	mdfA	multidrug efflux system protein	Overexpression linked to spectinomycin sensitivity.
925846	del	AAAAAGCTCGCACTTTCGTACGAGCTCTTCTTTA	AA	AA:14 AAAAAGCTCGCACTTTCGTACGAGCTCTTCTTTA:0
1197081	snp	T	C	C:20 T:0	CDS	-	452/666	151/221	missense_variant c.452A>G p.Asn151Ser	b1137	ymfD	e14 prophage; putative SAM-dependent methyltransferase
1200130	snp	C	T	T:20 C:0	CDS	-	677/1128	226/375	missense_variant c.677G>A p.Arg226Gln	b1140	intE	e14 prophage; putative integrase
1466829	del	ACCGATCCGGAGTCCATCGGTATCCAGATTGACGGCGACCAGGCCATC	AC	AC:12 ACCGATCCGGAGTCCATCGGTATCCAGATTGACGGCGACCAGGCCATC:0	CDS	+	1440/6059	480/2018	frameshift_variant c.1440_1485delCGATCCGGAGTCCATCGGTATCCAGATTGACGGCGACCAGGCCATC p.Asp481fs	b4492	ydbA
1629345	del	GAAAAAC	GAAAAC	GAAAAC:18 GAAAAAC:0	CDS	+	136/204	46/67	frameshift_variant c.136delA p.Thr46fs	b1541	ydfZ	selenoprotein, function unknown
1805490	snp	G	A	A:20 G:0	CDS	-	594/759	198/252	synonymous_variant c.594C>T p.Gly198Gly	b1722	ydiY	acid-inducible putative outer membrane protein
1847718	ins	GCCCCCCA	GCCCCCCCA	GCCCCCCCA:18 GCCCCCCA:0	CDS	-	284/1044	95/347	frameshift_variant c.284_285insG p.Lys98fs	b1764	selD	selenophosphate synthase
1850732	del	ATTTTTTA	ATTTTTA	ATTTTTA:20 ATTTTTTA:0
1890172	snp	T	C	C:20 T:0	CDS	-	361/582	121/193	missense_variant c.361A>G p.Ile121Val	b1806	yeaY	Slp family lipoprotein, RpoE-regulated
2057669	ins	ACCCCCCCG	ACCCCCCCCG	ACCCCCCCCG:18 ACCCCCCCG:0
2067300	snp	C	T	T:34 C:0	CDS	-	22/1017	8/338	missense_variant c.22G>A p.Gly8Arg	b1994	insH1	IS5 transposase and trans-activator
2662527	ins	TTCTGTTCACTGTAG	TTCTGTTCACTGTATCTGTTCACTGTAG	TTCTGTTCACTGTATCTGTTCACTGTAG:10 TTCTGTTCACTGTAG:0	repeat_region	+			variant did not have ANN annotation
2759923	del	AAGACATTGGATCGAATTCTACAACCAGGTCGAGTCAGAAATGAGAATGATTGGCCTTCTTTATGA	AA	AA:10 AAGACATTGGATCGAATTCTACAACCAGGTCGAGTCAGAAATGAGAATGATTGGCCTTCTTTATGA:0	CDS	+	941/1410	314/469	frameshift_variant c.941_1004delGACATTGGATCGAATTCTACAACCAGGTCGAGTCAGAAATGAGAATGATTGGCCTTCTTTATGA p.Arg314fs	b2625	yfjI	CP4-57 prophage; uncharacterized protein
3184327	snp	G	A	A:20 G:0	CDS	-	140/654	47/217	missense_variant c.140C>T p.Ala47Val	b3041	ribB	3,4-dihydroxy-2-butanone-4-phosphate synthase
3471692	snp	G	A	A:20 G:0	CDS	-	1823/2115	608/704	missense_variant c.1823C>T p.Ala608Val	b3340	fusA	protein chain elongation factor EF-G, GTP-binding
3616221	snp	G	A	A:20 G:0	CDS	+	40/834	14/277	missense_variant c.40G>A p.Ala14Thr	b3478	nikC	nickel ABC transporter permease
3708456	del	GATAGAGGATTACTCGCCACT	GT	GT:18 GATAGAGGATTACTCGCCACT:0
3767217	complex	CAC	CT	CT:11 CAC:0
3993302	snp	G	A	A:20 G:0	CDS	+	2150/2547	717/848	missense_variant c.2150G>A p.Gly717Asp	b3806	cyaA	adenylate cyclase
4084250	snp	A	G	G:20 A:0	CDS	-	1573/3051	525/1016	missense_variant c.1573T>C p.Phe525Leu	b3894	fdoG	formate dehydrogenase-O, large subunit
4228396	snp	G	A	A:20 G:0	CDS	+	666/1632	222/543	synonymous_variant c.666G>A p.Leu222Leu	b4020	yjbB	putative Na /Pi-cotransporter
4296394	ins	CAAT	CAAAAT	CAAAAT:13 CAAT:0	repeat_region	+			variant did not have ANN annotation
4599230	snp	G	A	A:20 G:0	CDS	-	212/2292	71/763	missense_variant c.212C>T p.Ala71Val	b4359	opgB	OPG periplasmic biosynthetic phosphoglycerol transferases I (membrane-bound) and II (soluble)
4614321	mnp	AA	GT	GT:10 AA:0	repeat_region	+			variant did not have ANN annotation
4640211	snp	T	C	C:20 T:0	CDS	-	96/717	32/238	synonymous_variant c.96A>G p.Glu32Glu	b4401	arcA	response regulator in two-component regulatory system with ArcB or CpxA	Regulates aerobic enzymes under anaerobic conditions.
Polymyxin B Lineage 1-1
POS	TYPE	REF	ALT	EVIDENCE	FTYPE	STRAND	NT_POS	AA_POS	EFFECT	LOCUS_TAG	GENE	PRODUCT
8042	snp	A	G	G:20 A:0
269198	snp	C	T	T:20 C:0
481822	snp	C	T	T:20 C:0	CDS	-	2582/3150	861/1049	missense_variant c.2582G>A p.Gly861Glu	b0462	acrB	multidrug efflux system protein
493291	snp	A	G	G:20 A:0	CDS	+	1200/1932	400/643	synonymous_variant c.1200A>G p.Ala400Ala	b0470	dnaX	DNA polymerase III/DNA elongation factor III, tau and gamma subunits
597080	del	CCTGCAACTCGAATTATTTAGAGTATGAC	CC	CC:14 CCTGCAACTCGAATTATTTAGAGTATGAC:0
885394	snp	G	A	A:20 G:0	CDS	-	738/816	246/271	synonymous_variant c.738C>T p.Arg246Arg	b0844	ybjI	5-amino-6-(5-phospho-D-ribitylamino)uracil phosphatase; pyrimidine phosphatase; riboflavin synthesis
934143	snp	A	G	G:20 A:0	CDS	+	920/3990	307/1329	missense_variant c.920A>G p.Tyr307Cys	b0890	ftsK	DNA translocase at septal ring sorting daughter chromsomes
980290	snp	A	G	G:20 A:0	CDS	+	3965/4461	1322/1486	missense_variant c.3965A>G p.Gln1322Arg	b0924	mukB	chromosome condensin MukBEF, ATPase and DNA-binding subunit
1174522	snp	A	G	G:20 A:0	CDS	-	644/1074	215/357	missense_variant c.644T>C p.Val215Ala	b1115	ycfT	inner membrane protein
1244506	snp	A	G	G:20 A:0	CDS	-	22/735	8/244	missense_variant c.22T>C p.Phe8Leu	b1194	ycgR	flagellar velocity braking protein, c-di-GMP-regulated
1260450	snp	C	T	T:20 C:0	CDS	-	354/1680	118/559	synonymous_variant c.354G>A p.Leu118Leu	b1206	dauA	C4-dicarboxylic acid transporter
1364343	snp	A	G	G:20 A:0	CDS	+	112/1281	38/426	missense_variant c.112A>G p.Thr38Ala	b1301	puuB	gamma-glutamylputrescine oxidoreductase
1441991	snp	A	G	G:20 A:0	CDS	-	853/990	285/329	missense_variant c.853T>C p.Ser285Pro	b1380	ldhA	fermentative D-lactate dehydrogenase, NAD-dependent
1552065	del	GTTCATGCCGGATGCGGCGTGAACGCCT	GT	GT:15 GTTCATGCCGGATGCGGCGTGAACGCCT:0
1552229	del	ACAACGTAGGCTTTGTTCATGCCGGATGCGGCGTGAACGCC	AC	AC:13 ACAACGTAGGCTTTGTTCATGCCGGATGCGGCGTGAACGCC:0
1847718	del	GCCCCCCA	GCCCCCA	GCCCCCA:18 GCCCCCCA:0	CDS	-	285/1044	95/347	frameshift_variant c.285delG p.Gly97fs	b1764	selD	selenophosphate synthase
1894701	snp	C	T	T:20 C:0	CDS	-	31/180	1959-11-01	missense_variant c.31G>A p.Glu11Lys	b1811	yoaH	UPF0181 family protein
1981569	snp	T	C	C:20 T:0	CDS	-	44/1425	15/474	missense_variant c.44A>G p.Asp15Gly	b1896	otsA	trehalose-6-phosphate synthase
1992482	snp	C	T	T:20 C:0	CDS	-	336/549	112/182	missense_variant c.336G>A p.Met112Ile	b1912	pgsA	phosphatidylglycerophosphate synthetase
2128235	snp	T	C	C:20 T:0	CDS	-	80/1122	27/373	missense_variant c.80A>G p.Tyr27Cys	b2053	gmd	GDP-D-mannose dehydratase, NAD(P)-binding
2128254	snp	A	G	G:20 A:0	CDS	-	61/1122	21/373	missense_variant c.61T>C p.Phe21Leu	b2053	gmd	GDP-D-mannose dehydratase, NAD(P)-binding
2140042	ins	TCC	TCCC	TCCC:19 TCC:0	CDS	-	1568/1854	523/617	frameshift_variant c.1568dupG p.Glu524fs	b2064	asmA	suppressor of OmpF assembly mutants; putative outer membrane protein assembly factor; inner membrane-anchored periplasmic protein
2266044	snp	G	A	A:20 G:0
2325147	snp	T	C	C:20 T:0	CDS	+	392/1323	131/440	missense_variant c.392T>C p.Val131Ala	b2223	atoE	short chain fatty acid transporter
2367886	snp	G	A	A:20 G:0	CDS	+	816/969	272/322	missense_variant c.816G>A p.Met272Ile	b2254	arnC	undecaprenyl phosphate-L-Ara4FN transferase
2405874	snp	T	C	C:20 T:0	CDS	-	768/939	256/312	synonymous_variant c.768A>G p.Leu256Leu	b2289	lrhA	transcriptional repressor of flagellar, motility and chemotaxis genes
2425533	snp	C	T	T:20 C:0	CDS	-	384/687	128/228	synonymous_variant c.384G>A p.Thr128Thr	b2308	hisQ	histidine ABC transporter permease
2518216	snp	G	A	A:20 G:0	tRNA	-			non_coding_transcript_variant	b2397	alaW	tRNA-Ala
2707194	snp	T	C	C:20 T:0
2724444	snp	G	A	A:20 G:0	CDS	+	317/324	106/107	missense_variant c.317G>A p.Arg106His	b2586	yfiM	putative lipoprotein
2759929	del	TTGGATCGAATTCTACAACCAGGTCGAGTCAGAAATGAGAATGATTGGCCTTCTTTATGAT	TT	TT:10 TTGGATCGAATTCTACAACCAGGTCGAGTCAGAAATGAGAATGATTGGCCTTCTTTATGAT:0	CDS	+	947/1410	316/469	frameshift_variant c.947_1005delGGATCGAATTCTACAACCAGGTCGAGTCAGAAATGAGAATGATTGGCCTTCTTTATGAT p.Trp316fs	b2625	yfjI	CP4-57 prophage; uncharacterized protein
2899273	snp	G	A	A:20 G:0	CDS	-	146/1455	49/484	missense_variant c.146C>T p.Pro49Leu	b4463	ygcU	putative FAD-linked oxidoreductase
3075199	snp	T	C	C:20 T:0
3337095	ins	TCCCCCCG	TCCCCCCCG	TCCCCCCCG:18 TCCCCCCG:0	CDS	-	155/294	52/97	frameshift_variant c.155_156insG p.Leu55fs	b3191	mlaB	ABC transporter maintaining OM lipid asymmetry, cytoplasmic STAS component
3343353	snp	A	G	G:20 A:0	CDS	+	518/576	173/191	missense_variant c.518A>G p.Glu173Gly	b3199	lptC	periplasmic membrane-anchored LPS-binding protein; LPS export protein
3432895	snp	T	C	C:20 T:0	CDS	-	666/1125	222/374	synonymous_variant c.666A>G p.Val222Val	b4473	smf	DNA recombination-mediator A family protein
3441807	snp	G	A	A:20 G:0	CDS	-	292/390	98/129	missense_variant c.292C>T p.Arg98Cys	b3297	rpsK	30S ribosomal subunit protein S11
3522355	snp	T	C	C:20 T:0	CDS	-	397/780	133/259	missense_variant c.397A>G p.Thr133Ala	b3395	hofM	DNA catabolic putative pilus assembly protein
3533421	snp	A	G	G:20 A:0	CDS	+	604/1623	202/540	missense_variant c.604A>G p.Ile202Val	b3403	pck	phosphoenolpyruvate carboxykinase [ATP]
3650673	ins	TCCCCCCCA	TCCCCCCCCA	TCCCCCCCCA:19 TCCCCCCCA:0
3708456	del	GATAGAGGATTACTC	GC	GC:18 GATAGAGGATTACTC:0
3846836	snp	C	T	T:20 C:0	CDS	-	332/1392	111/463	missense_variant c.332G>A p.Gly111Asp	b3666	uhpT	hexose phosphate transporter
3850332	snp	G	A	A:20 G:0	CDS	-	395/591	132/196	missense_variant c.395C>T p.Ser132Phe	b3669	uhpA	response regulator in two-component regulatory system wtih UhpB
4024504	snp	A	G	G:20 A:0	CDS	-	318/489	106/162	synonymous_variant c.318T>C p.Asp106Asp	b3842	rfaH	transcription antitermination protein
4088074	snp	A	G	G:20 A:0
4098551	snp	A	G	G:20 A:0	CDS	+	816/837	272/278	synonymous_variant c.816A>G p.Gly272Gly	b3905	rhaS	transcriptional activator of rhaBAD and rhaT
4136291	snp	C	T	T:20 C:0	CDS	+	184/906	62/301	missense_variant c.184C>T p.Arg62Cys	b3943	yijE	EamA-like transporter family protein
4185059	snp	A	G	G:20 A:0	CDS	+	3815/4029	1272/1342	missense_variant c.3815A>G p.Glu1272Gly	b3987	rpoB	RNA polymerase, beta subunit
4219280	snp	A	G	G:20 A:0	CDS	+	685/1737	229/578	missense_variant c.685A>G p.Thr229Ala	b4016	aceK	isocitrate dehydrogenase kinase/phosphatase
4244733	snp	G	A	A:20 G:0	CDS	-	343/1545	115/514	stop_gained c.343C>T p.Gln115*	b4033	malF	maltose transporter subunit
4333793	snp	C	T	T:20 C:0	CDS	-	158/669	53/222	missense_variant c.158G>A p.Gly53Glu	b4113	basR	response regulator in two-component regulatory system with BasS
4403196	snp	A	G	G:20 A:0	CDS	+	1159/1260	387/419	missense_variant c.1159A>G p.Thr387Ala	b4174	hflK	modulator for HflB protease specific for phage lambda cII repressor
4530033	snp	C	G	G:20 C:0	CDS	-	211/1314	71/437	missense_variant c.211G>C p.Ala71Pro	b4304	sgcC	putative PTS system EIIC permease component
4547299	del	CGGGGGT	CGGGGT	CGGGGT:20 CGGGGGT:0	CDS	+	2209/2637	737/878	frameshift_variant c.2209delG p.Val737fs	b4317	fimD	fimbrial usher outer membrane porin protein; FimCD chaperone-usher
4580854	del	GCCCCCCA	GCCCCCA	GCCCCCA:19 GCCCCCCA:0	CDS	-	603/1395	201/464	frameshift_variant c.603delG p.Gly203fs	b4348	hsdS	specificity determinant for hsdM and hsdR
Polymyxin B Lineage 1-2
6355	snp	G	A	A:20 G:0	CDS	-	105/777	35/258	synonymous_variant c.105C>T p.Ile35Ile	b0006	yaaA	peroxide resistance protein, lowers intracellular iron
45033	snp	G	A	A:20 G:0	CDS	+	854/1287	285/428	missense_variant c.854G>A p.Gly285Asp	b0043	fixC	putative oxidoreductase
55009	snp	C	T	T:20 C:0	CDS	-	2101/2355	701/784	missense_variant c.2101G>A p.Gly701Arg	b0054	lptD	LPS assembly OM complex LptDE, beta-barrel component
87360	snp	C	T	T:20 C:0	CDS	+	4/492	2/163	missense_variant c.4C>T p.Arg2Cys	b0078	ilvH	acetolactate synthase 3, small subunit, valine-sensitive
106872	snp	G	A	A:20 G:0	CDS	+	316/918	106/305	missense_variant c.316G>A p.Gly106Ser	b0096	lpxC	UDP-3-O-acyl N-acetylglucosamine deacetylase
109186	snp	A	G	G:20 A:0	CDS	+	908/2706	303/901	missense_variant c.908A>G p.Asn303Ser	b0098	secA	preprotein translocase subunit, ATPase
188438	snp	G	A	A:20 G:0	CDS	-	213/2673	71/890	synonymous_variant c.213C>T p.Leu71Leu	b0167	glnD	uridylyltransferase
199249	snp	A	G	G:20 A:0	CDS	+	1322/2433	441/810	missense_variant c.1322A>G p.Gln441Arg	b0177	bamA	BamABCDE complex OM biogenesis outer membrane pore-forming assembly factor
199267	snp	A	G	G:20 A:0	CDS	+	1340/2433	447/810	missense_variant c.1340A>G p.Asp447Gly	b0177	bamA	BamABCDE complex OM biogenesis outer membrane pore-forming assembly factor
243272	snp	A	G	G:20 A:0	CDS	-	32/2445	11/814	missense_variant c.32T>C p.Val11Ala	b0221	fadE	acyl coenzyme A dehydrogenase
282594	snp	T	C	C:20 T:0	CDS	+	317/909	106/302	missense_variant c.317T>C p.Val106Ala	b0268	yagE	2-keto-3-deoxy gluconate (KDG) aldolase; CP4-6 prophage
323922	snp	C	T	T:20 C:0	CDS	+	165/696	55/231	synonymous_variant c.165C>T p.Ser55Ser	b0308	ykgG	LutC family protein; putative electron transport chain YkgEFG component
357770	del	GCCGCAGACCTGTGTCAGCGGCTAC	GC	GC:16 GCCGCAGACCTGTGTCAGCGGCTAC:0
358873	snp	G	A	A:20 G:0	CDS	+	75/660	25/219	synonymous_variant c.75G>A p.Gln25Gln	b0339	cynT	carbonic anhydrase
387868	snp	G	A	A:20 G:0	CDS	+	74/852	25/283	missense_variant c.74G>A p.Arg25His	b0368	tauD	taurine dioxygenase, 2-oxoglutarate-dependent
406431	snp	G	A	A:20 G:0	CDS	+	27/525	9/174	synonymous_variant c.27G>A p.Gly9Gly	b0388	aroL	shikimate kinase II
579610	snp	T	C	C:20 T:0
580447	del	AGGTTGCCC	AC	AC:12 AGGTTGCCC:0
617458	ins	GCC	GCCC	GCCC:20 GCC:0	CDS	+	3307/3882	1103/1293	frameshift_variant c.3306dupC p.Asn1103fs	b0586	entF	enterobactin synthase multienzyme complex component, ATP-dependent
777629	snp	C	T	T:20 C:0
788835	snp	C	T	T:20 C:0	CDS	-	3/1041	1/346	start_lost c.3G>A p.Val1?	b0757	galK	galactokinase
803329	del	GTCATACTTCAAGTTGCATGTG	GG	GG:16 GTCATACTTCAAGTTGCATGTG:0
827996	snp	A	G	G:20 A:0	CDS	-	986/1737	329/578	missense_variant c.986T>C p.Val329Ala	b0794	ybhF	putative ABC transporter ATPase
914199	snp	A	G	G:20 A:0	CDS	-	659/900	220/299	missense_variant c.659T>C p.Val220Ala	b0874	ybjE	putative transporter
915011	del	ACAAACTGCACCGATGTTGGTGGCGTCAAAATCGCCGAGGC	AC	AC:10 ACAAACTGCACCGATGTTGGTGGCGTCAAAATCGCCGAGGC:0
918728	snp	G	A	A:20 G:0	CDS	-	393/993	131/330	synonymous_variant c.393C>T p.Ser131Ser	b0877	ybjX	DUF535 family protein
925856	del	CACTTTCGTACGAGCTCTTCTTTAAA	CA	CA:15 CACTTTCGTACGAGCTCTTCTTTAAA:0
961094	snp	G	A	A:20 G:0
1097527	del	AAAAAGCCCGTACTTTCGTACGAGCTCTTCTTTA	AA	AA:11 AAAAAGCCCGTACTTTCGTACGAGCTCTTCTTTA:0
1212080	ins	ACCCCCCCCT	ACCCCCCCCCT	ACCCCCCCCCT:19 ACCCCCCCCT:0
1228021	snp	G	A	A:20 G:0
1387846	snp	A	G	G:20 A:0	CDS	+	1127/1542	376/513	missense_variant c.1127A>G p.Asp376Gly	b1323	tyrR	aromatic amino acid biosynthesis and transport regulon transcriptional regulator; autorepressor; ATPase; phosphatase
1681781	snp	G	A	A:20 G:0	CDS	-	250/336	84/111	missense_variant c.250C>T p.Arg84Cys	b1607	ydgC	GlpM family inner membrane protein
1698562	snp	T	C	C:20 T:0	CDS	-	619/1029	207/342	missense_variant c.619A>G p.Thr207Ala	b1620	malI	transcriptional repressor of Mal regulon
1722612	del	CATGATGATGATGA	CATGATGATGA	CATGATGATGA:18 CATGATGATGATGA:0	CDS	+	504/2013	168/670	disruptive_inframe_deletion c.504_506delGAT p.Met168del	b1645	ydhK	putative efflux protein (PET) component of YdhJK efflux pump
1785739	snp	A	G	G:20 A:0	CDS	-	1374/2379	458/792	synonymous_variant c.1374T>C p.Asp458Asp	b1702	ppsA	phosphoenolpyruvate synthase
1827733	del	GCCCCCT	GCCCCT	GCCCCT:20 GCCCCCT:0	CDS	-	522/1344	174/447	frameshift_variant c.522delG p.Ala176fs	b1745	astB	succinylarginine dihydrolase
1850584	snp	C	T	T:20 C:0	CDS	+	1748/1857	583/618	missense_variant c.1748C>T p.Pro583Leu	b1766	sppA	protease IV (signal peptide peptidase)
1863740	snp	G	A	A:20 G:0	CDS	+	970/996	324/331	missense_variant c.970G>A p.Asp324Asn	b1779	gapA	glyceraldehyde-3-phosphate dehydrogenase A
1868945	ins	CGGGGGGC	CGGGGGGGC	CGGGGGGGC:18 CGGGGGGC:0
2032282	snp	G	A	A:20 G:0	CDS	-	36/1419	12/472	synonymous_variant c.36C>T p.Ser12Ser	b1961	dcm	DNA cytosine methyltransferase
2039649	ins	GCCCCCG	GCCCCCCG	GCCCCCCG:18 GCCCCCG:0	CDS	+	178/1005	60/334	frameshift_variant c.177dupC p.Ala60fs	b1971	yedY	membrane-anchored, periplasmic TMAO, DMSO reductase
2104873	del	GAAAAAAAAAT	GAAAAAAAAT	GAAAAAAAAT:19 GAAAAAAAAAT:0	CDS	-	203/591	68/196	frameshift_variant c.203delT p.Ser71fs	b2033	wbbJ	putative lipopolysaccharide biosynthesis O-acetyl transferase
2141357	snp	G	A	A:20 G:0	CDS	-	256/1854	86/617	missense_variant c.256C>T p.Arg86Cys	b2064	asmA	suppressor of OmpF assembly mutants; putative outer membrane protein assembly factor; inner membrane-anchored periplasmic protein
2203006	snp	C	T	T:20 C:0	CDS	+	2728/3633	910/1210	synonymous_variant c.2728C>T p.Leu910Leu	b2118	yehI	DUF4132 domain-containing protein
2229198	ins	GCCCCCT	GCCCCCCT	GCCCCCCT:14 GCCCCCT:0
2339173	snp	G	A	A:20 G:0	CDS	-	248/2628	83/875	missense_variant c.248C>T p.Ser83Leu	b2231	gyrA	DNA gyrase (type II topoisomerase), subunit A
2367645	snp	C	T	T:20 C:0	CDS	+	575/969	192/322	missense_variant c.575C>T p.Ala192Val	b2254	arnC	undecaprenyl phosphate-L-Ara4FN transferase
2374033	snp	G	A	A:20 G:0	CDS	-	971/1356	324/451	missense_variant c.971C>T p.Ser324Leu	b2260	menE	O-succinylbenzoate-CoA ligase
2453017	snp	G	A	A:20 G:0	CDS	-	1985/2646	662/881	missense_variant c.1985C>T p.Ser662Leu	b4661	yfcU
2610542	del	CAAAAAAC	CAAAAAC	CAAAAAC:18 CAAAAAAC:0	CDS	+	385/546	129/181	frameshift_variant c.385delA p.Thr129fs	b2488	hyfH	hydrogenase 4, Fe-S subunit
2657758	snp	G	A	A:20 G:0	CDS	-	1178/1851	393/616	missense_variant c.1178C>T p.Pro393Leu	b2526	hscA	DnaK-like molecular chaperone specific for IscU
2688599	snp	C	T	T:20 C:0	CDS	-	205/1335	69/444	missense_variant c.205G>A p.Ala69Thr	b2554	glrR	response regulator regulating glmY sRNA in two-component system with sensor protein GlrK
2759941	del	CTACAACCAGGTCGAGTCAGAAATGAGAATGATTGGCCTTCTTTATGAT	CT	CT:12 CTACAACCAGGTCGAGTCAGAAATGAGAATGATTGGCCTTCTTTATGAT:0	CDS	+	959/1410	320/469	frameshift_variant c.959_1005delACAACCAGGTCGAGTCAGAAATGAGAATGATTGGCCTTCTTTATGAT p.Tyr320fs	b2625	yfjI	CP4-57 prophage; uncharacterized protein
2765787	ins	GCCCCCCCG	GCCCCCCCCG	GCCCCCCCCG:20 GCCCCCCCG:0
2784849	snp	T	C	C:20 T:0	CDS	-	163/1374	55/457	missense_variant c.163A>G p.Thr55Ala	b2650	ypjC
2810941	snp	T	C	C:20 T:0	CDS	+	172/531	58/176	missense_variant c.172T>C p.Phe58Leu	b2684	mprA	transcriptional repressor of microcin B17 synthesis and multidrug efflux
2815304	snp	C	T	T:20 C:0	CDS	-	1136/1557	379/518	missense_variant c.1136G>A p.Arg379Gln	b2688	gshA	glutamate-cysteine ligase
2822512	snp	T	C	C:20 T:0	CDS	-	128/501	43/166	missense_variant c.128A>G p.Lys43Arg	b2698	recX	regulatory protein for RecA
2844349	snp	G	A	A:20 G:0	CDS	-	404/543	135/180	missense_variant c.404C>T p.Ala135Val	b2720	hycF	formate hydrogenlyase complex iron-sulfur protein
2896347	snp	T	C	C:20 T:0	CDS	-	209/780	70/259	missense_variant c.209A>G p.Asp70Gly	b2770	ygcR	putative flavoprotein
2931325	snp	C	T	T:20 C:0	CDS	+	271/756	91/251	missense_variant c.271C>T p.Arg91Cys	b2798	ygdG	Ssb-binding protein, misidentified as ExoIX
2958916	snp	T	C	C:20 T:0
2974069	snp	T	C	C:20 T:0	CDS	-	1946/2160	649/719	missense_variant c.1946A>G p.Asp649Gly	b2836	aas	fused 2-acylglycerophospho-ethanolamine acyl transferase/acyl-acyl carrier protein synthetase
2992548	snp	G	A	A:20 G:0	CDS	+	455/1377	152/458	missense_variant c.455G>A p.Gly152Asp	b2852	ygeH	putative transcriptional regulator
3038527	snp	A	T	T:20 A:0	CDS	-	296/711	99/236	missense_variant c.296T>A p.Ile99Asn	b2893	dsbC	protein disulfide isomerase II
3158126	snp	G	A	A:20 G:0	CDS	+	477/927	159/308	synonymous_variant c.477G>A p.Leu159Leu	b3013	yqhG	DUF3828 family putative periplasmic protein
3165556	snp	T	C	C:20 T:0	CDS	-	418/2259	140/752	missense_variant c.418A>G p.Thr140Ala	b3019	parC	DNA topoisomerase IV, subunit A
3237316	snp	A	G	G:20 A:0	CDS	+	6/987	2/328	missense_variant c.6A>G p.Ile2Met	b3087	ygjR	putative NAD(P)-dependent dehydrogenase
3240977	ins	CGGGGGGGT	CGGGGGGGGT	CGGGGGGGGT:18 CGGGGGGGT:0	CDS	+	1042/1245	348/414	frameshift_variant c.1041dupG p.Ser348fs	b3089	sstT	sodium:serine/threonine symporter
3298669	snp	T	C	C:20 T:0	CDS	-	178/636	60/211	missense_variant c.178A>G p.Thr60Ala	b3152	yraR	putative nucleoside-diphosphate-sugar epimerase
3304806	ins	GCCCCCCCA	GCCCCCCCCA	GCCCCCCCCA:20 GCCCCCCCA:0	CDS	-	1004/1245	335/414	frameshift_variant c.1004_1005insG p.Leu338fs	b3161	mtr	tryptophan transporter of high affinity
3316138	snp	G	A	A:20 G:0	CDS	-	1389/1488	463/495	synonymous_variant c.1389C>T p.Gly463Gly	b3169	nusA	transcription termination/antitermination L factor
3379259	ins	TCCCCCCCG	TCCCCCCCCG	TCCCCCCCCG:18 TCCCCCCCG:0	CDS	-	731/1128	244/375	frameshift_variant c.731_732insG p.Lys247fs	b3232	zapE	divisome ATPase
3489052	snp	G	A	A:20 G:0	CDS	-	1129/1221	377/406	missense_variant c.1129C>T p.Arg377Cys	b3359	argD	bifunctional acetylornithine aminotransferase and succinyldiaminopimelate aminotransferase
3543116	snp	G	A	A:20 G:0
3571391	snp	G	A	A:20 G:0	CDS	-	2112/2187	704/728	synonymous_variant c.2112C>T p.Ser704Ser	b3432	glgB	1,4-alpha-glucan branching enzyme
3708456	del	GATAGAGGATTACTCGCCACTT	GT	GT:16 GATAGAGGATTACTCGCCACTT:0
3767196	del	ACAGTGGGGGATTCCCGCCGG	AG	AG:11 ACAGTGGGGGATTCCCGCCGG:0
3767217	complex	CAC	CT	CT:11 CAC:0
3822631	snp	A	G	G:20 A:0	CDS	+	232/2109	78/702	missense_variant c.232A>G p.Thr78Ala	b3650	spoT	bifunctional (p)ppGpp synthetase II/ guanosine-3',5'-bis pyrophosphate 3'-pyrophosphohydrolase
3823001	snp	T	C	C:20 T:0	CDS	+	602/2109	201/702	missense_variant c.602T>C p.Val201Ala	b3650	spoT	bifunctional (p)ppGpp synthetase II/ guanosine-3',5'-bis pyrophosphate 3'-pyrophosphohydrolase
3911557	snp	T	C	C:20 T:0
3922924	ins	CAAAAAAAG	CAAAAAAAAG	CAAAAAAAAG:20 CAAAAAAAG:0
4092403	snp	A	G	G:20 A:0	CDS	-	421/447	141/148	synonymous_variant c.421T>C p.Leu141Leu	b3900	frvA	putative enzyme IIA component of PTS
4213068	ins	ACCTGA	ACCTGCCTGA	ACCTGCCTGA:10 ACCTGA:0	rRNA	+			non_coding_transcript_variant	b4010	rrfE	5S ribosomal RNA of rrnE operon
4232851	snp	T	C	C:20 T:0	CDS	-	383/1350	128/449	missense_variant c.383A>G p.Glu128Gly	b4024	lysC	lysine-sensitive aspartokinase 3
4296388	ins	CGACATCAAT	CGACATCAAGACATCAAT	CGACATCAAGACATCAAT:12 CGACATCAAT:0	repeat_region	+			variant did not have ANN annotation
4333232	snp	A	G	G:20 A:0	CDS	-	41/1092	14/363	missense_variant c.41T>C p.Leu14Pro	b4112	basS	sensory histidine kinase in two-component regulatory system with BasR
4517650	snp	A	G	G:20 A:0	CDS	-	68/954	23/317	missense_variant c.68T>C p.Leu23Pro	b4292	fecR	anti-sigma transmembrane signal transducer for ferric citrate transport; periplasmic FecA-bound ferric citrate sensor and cytoplasmic FecI ECF sigma factor activator
4609329	ins	TCCCCCCCG	TCCCCCCCCG	TCCCCCCCCG:18 TCCCCCCCG:0
4634875	snp	A	G	G:20 A:0	CDS	-	436/870	146/289	missense_variant c.436T>C p.Ser146Pro	b4396	rob	right oriC-binding transcriptional activator, AraC family
4638771	snp	T	C	C:20 T:0	CDS	+	594/1353	198/450	synonymous_variant c.594T>C p.Asn198Asn	b4400	creD	inner membrane protein
